# Supplementary material for: Decoding the Identity of Pinot Gris and Pinot Noir Wines: A Comprehensive Chemometric Fusion of Sensory (from Dual Panel) and Chemical Analysis
Source: Foods. 2023 Dec 20;13(1):18. doi: 10.3390/foods13010018 (PMC10778262; doi:10.3390/foods13010018)
Supplement: Supplementary file 1 [file foods-13-00018-s001.zip]

Archive with 3 entries (3 files):
- Supplementary file S1_Darnal et al.pdf
- Supplementary File S2_Darnal et al.xlsx
- Supplementary File S3_Darnal et al.xlsx
