# Supplementary material for: Decoding the Identity of Pinot Gris and Pinot Noir Wines: A Comprehensive Chemometric Fusion of Sensory (from Dual Panel) and Chemical Analysis
Source: Foods. 2023 Dec 20;13(1):18. doi: 10.3390/foods13010018 (PMC10778262; doi:10.3390/foods13010018)
Supplement: Supplementary file 1 [file foods-13-00018-s001.zip › Supplementary File S2_Darnal et al.xlsx]

## Sheet: Table S20 Pinot Gris 
Name	MS1 (m/z)	RT (min)	MS2 (m/z)	Abund %
x79	175.1	7.6	32	10.07
			41	1.59
			59	12.19
			69	3.62
			71	1.02
			85	99.64
			87	3.86
			113	39.45
			115	100
			131	2.39
x102	435.3	12.4	125	5.79
			151	100
			177	6.92
			179	9.11
			180	6.06
			193	2.1
			241	3.26
			285	72.83
x18	251	2.4	73	32.99
			75	74.95
			97	13.9
			99	32.2
			125	100
			129	6.99
x20	347	2.73846	98.9	6.3
			99.3	5.84
			111	5.35
			114.8	7.73
			115.3	7.63
			124.9	100
			143.4	2.28
			186.9	1.83
			230.9	6.21
			347.1	38.61
x32	153	4.73077	41.1	4.02
			51.1	4.93
			52.9	22.95
			67	2.53
			69.2	5.15
			79.1	31.8
			81.1	6.57
			95.2	4.61
			96.9	3.52
			107	4.28
			108	17.88
			109	16.69
			122.8	1.08
			124	31.73
			125.1	4.31
			152	100
			153	62.58
x48	419	5.88077	72.1	2
			419	100
x98	197	11.5115	77.9	6.71
			79	1.05
			123	1.42
			124	100
			125	39.02
			140.1	2.38
			168	1.15
			169	11.43
			197	2.73

## Sheet: Table S21 Pinot Noir
Name	MS1 (m/z)	RT (min)	MS2 (m/z)	Abund %
x48	347.2	2.9	57	3.41
			67	1.04
			85	2.5
			111	100
			129	4.27
			147	1.9
			155	1.91
			173	4.07
			217	8.32
x28	363.4	1.8	103	12.12
			115	1.19
			117	11.05
			129	9.32
			133	5.48
			143	4.05
			145	1.51
			147	100
			148	5.8
			149	10.06
			151	1.94
			187	8.89
			188	1.16
			193	1.17
			205	3.49
			245	1.9
			257	3.4
			303	1.12
			304	1.47
			363	1.18
x169	203.1	18.3	41	3.94
			77	13.15
			83	3.51
			87	100
			91	9.52
			91	7.4
			103	45.16
			111	9.64
			131	1.92
			149	9.69
			176	5.68
x151	287.1	13.9	81	7.62
			81	7.2
			133	4.88
			134	7.18
			135	26.21
			161	45.68
			178	5.15
			179	21.18
			207	70.8
			215	99.99
			241	5.7
			259	39.45
			287	100
x46	191	2.9	57	14.24
			67	13.35
			81	7.74
			85	23.28
			87	100
			111	73.19
x29	265.1	1.8	59	13.57
			87	33.99
			87	23.5
			111	100
			111	27.01
x48	205	2.92609	32	9.38
			53.2	1.96
			55.2	1.23
			59	1.11
			71	31.37
			72.8	1.16
			73.2	1.67
			79.9	9.21
			81	60.4
			86.9	38.59
			99	14.02
			100.9	9.84
			111	2.32
			122.9	1.06
			125	100
x74	375	5.93636	84.9	1.26
			110.8	49.26
			114.9	1.02
			129.1	1.06
			138.9	70.92
			175	7.86
			201.1	100
			217	21.28
			375.2	62.35
x151	287	13.8696	59.1	14.22
			80.6	20.38
			108.8	14.78
			134.9	35.5
			160.8	51.33
			178.8	31.39
			215	96.68
			241	18.66
			258.8	46.27
