# Supplementary material for: Decoding the Identity of Pinot Gris and Pinot Noir Wines: A Comprehensive Chemometric Fusion of Sensory (from Dual Panel) and Chemical Analysis
Source: Foods. 2023 Dec 20;13(1):18. doi: 10.3390/foods13010018 (PMC10778262; doi:10.3390/foods13010018)
Supplement: Supplementary file 1 [file foods-13-00018-s001.zip › Supplementary File S3_Darnal et al.xlsx]

## Sheet: PG OQJ PLS
	XLSTAT 2022.5.1.1388 - PLS Regression - Start time: 10/11/2023 at 15:01:42 / End time: 10/11/2023 at 15:01:50 / Microsoft Excel 16.016731
	Y / Dependent variables: Workbook = Pinot Gris dataset.xlsm / Sheet = Sensory dataset / Range = 'Sensory dataset'!$T$1:$T$15 / 14 rows and 1 column
	X / Quantitative: Workbook = Pinot Gris dataset.xlsm / Sheet = Sensory dataset / Range = 'Sensory dataset'!$D$1:$S$15 / 14 rows and 16 columns
	Observation labels: Workbook = Pinot Gris dataset.xlsm / Sheet = Sensory dataset / Range = 'Sensory dataset'!$B$1:$B$15 / 14 rows and 1 column
	Method: PLS-R
	Algorithm: Fast
	Stop conditions: Fixed number = 1
	Cross-validation: Jackknife(LOO)
	Variables: Center: Yes / Reduce: Yes
	Confidence interval (%): 95
	Validation: Random
	Number of observations in the validation set: 2
	Summary statistics:
	Variable	Observations	Obs. with missing data	Obs. without missing data	Minimum	Maximum	Mean	Std. deviation
	OQJ	12	0	12	2.13	3.86	3.08583	0.570127
	Green colour	12	0	12	0.29	1.75	0.93	0.507256
	Yellow colour	12	0	12	1.43	4.88	2.78	1.19848
	Tropical fruit-a	12	0	12	0.88	2.86	1.6675	0.600259
	Pome tree fruit-a	12	0	12	1	2.71	1.88917	0.579913
	Floral-a	12	0	12	1.57	2.75	2.0725	0.374047
	Vegetative-a	12	0	12	0.43	1.75	1.15667	0.484211
	Spicy-a	12	0	12	0.29	1.75	1.09583	0.50309
	Caramelised-a	12	0	12	0.5	2.38	1.43333	0.580491
	Woody-a	12	0	12	0.43	1.75	0.841667	0.447027
	Pungent-a	12	0	12	1.29	2.5	1.89917	0.423995
	Warmness	12	0	12	1.88	3.5	2.45667	0.497545
	Sourness	12	0	12	2.57	4.14	3.015	0.420811
	Bitterness	12	0	12	1.13	2	1.45417	0.259806
	Saltiness	12	0	12	1	1.88	1.35583	0.280599
	Pome tree fruit-f	12	0	12	1	2.57	2.03167	0.440121
	Stone fruit-f	12	0	12	0.71	2	1.53083	0.345213
	Summary statistics (Quantitative data / Validation):
	Variable	Observations	Obs. with missing data	Obs. without missing data	Minimum	Maximum	Mean	Std. deviation
	OQJ	2	0	2	2.71	2.75	2.73	0.0282843
	Green colour	2	0	2	1.25	1.57	1.41	0.226274
	Yellow colour	2	0	2	1.71	3.13	2.42	1.00409
	Tropical fruit-a	2	0	2	1.13	1.71	1.42	0.410122
	Pome tree fruit-a	2	0	2	1	1.38	1.19	0.268701
	Floral-a	2	0	2	1.43	2	1.715	0.403051
	Vegetative-a	2	0	2	0.29	1.38	0.835	0.770746
	Spicy-a	2	0	2	2.75	3.57	3.16	0.579828
	Caramelised-a	2	0	2	0.75	1.43	1.09	0.480833
	Woody-a	2	0	2	1.57	2	1.785	0.304056
	Pungent-a	2	0	2	1.57	1.75	1.66	0.127279
	Warmness	2	0	2	1.71	2.25	1.98	0.381838
	Sourness	2	0	2	2.57	3.25	2.91	0.480833
	Bitterness	2	0	2	1.29	2.25	1.77	0.678823
	Saltiness	2	0	2	1.29	1.38	1.335	0.0636396
	Pome tree fruit-f	2	0	2	2.13	2.14	2.135	0.00707107
	Stone fruit-f	2	0	2	1.5	1.71	1.605	0.148492
	Correlation matrix:
	Variables	Green colour	Yellow colour	Tropical fruit-a	Pome tree fruit-a	Floral-a	Vegetative-a	Spicy-a	Caramelised-a	Woody-a	Pungent-a	Warmness	Sourness	Bitterness	Saltiness	Pome tree fruit-f	Stone fruit-f	OQJ
	Green colour	1	-0.703645	-0.39369	0.397427	-0.34689	0.405802	-0.00488039	-0.675232	0.405359	0.163791	0.351954	0.0755095	-0.308553	-0.27828	0.0226811	-0.321509	-0.214007
	Yellow colour	-0.703645	1	0.501061	-0.55002	0.333855	0.119527	0.0930283	0.672956	-0.306874	0.369038	0.107557	-0.317394	0.135441	-0.0723125	-0.424301	0.29703	0.159536
	Tropical fruit-a	-0.39369	0.501061	1	-0.11523	0.306454	-0.326194	-0.64676	0.256855	-0.717479	0.089576	0.0486117	-0.429522	-0.106254	-0.339347	0.135321	0.559547	0.744083
	Pome tree fruit-a	0.397427	-0.55002	-0.11523	1	-0.0375828	0.0575195	-0.161048	-0.411282	-0.304244	-0.374834	-0.27926	0.218319	-0.0877675	0.05171	0.736057	-0.367958	0.347678
	Floral-a	-0.34689	0.333855	0.306454	-0.0375828	1	-0.356573	-0.336659	0.709961	-0.270836	-0.285334	-0.186014	-0.21719	0.215042	0.103181	0.085842	0.648961	0.598954
	Vegetative-a	0.405802	0.119527	-0.326194	0.0575195	-0.356573	1	0.679325	-0.238355	0.389358	0.635807	0.205188	0.0777201	-0.0876805	-0.0444724	-0.434614	-0.483199	-0.35541
	Spicy-a	-0.00488039	0.0930283	-0.64676	-0.161048	-0.336659	0.679325	1	-0.0254428	0.560619	0.173739	0.0176266	0.396198	0.260271	0.389542	-0.445684	-0.497412	-0.604711
	Caramelised-a	-0.675232	0.672956	0.256855	-0.411282	0.709961	-0.238355	-0.0254428	1	-0.0104632	-0.132958	-0.186862	-0.512645	0.438124	0.273292	-0.286252	0.494014	0.261439
	Woody-a	0.405359	-0.306874	-0.717479	-0.304244	-0.270836	0.389358	0.560619	-0.0104632	1	0.178721	0.148398	-0.125794	0.128149	0.244591	-0.53758	-0.266753	-0.675629
	Pungent-a	0.163791	0.369038	0.089576	-0.374834	-0.285334	0.635807	0.173739	-0.132958	0.178721	1	0.224417	-0.247498	-0.475817	-0.456593	-0.541182	-0.054465	-0.255484
	Warmness	0.351954	0.107557	0.0486117	-0.27926	-0.186014	0.205188	0.0176266	-0.186862	0.148398	0.224417	1	-0.13751	-0.335626	-0.550145	-0.291074	-0.0472473	-0.141129
	Sourness	0.0755095	-0.317394	-0.429522	0.218319	-0.21719	0.0777201	0.396198	-0.512645	-0.125794	-0.247498	-0.13751	1	0.0425321	0.205371	0.209986	-0.314744	-0.272994
	Bitterness	-0.308553	0.135441	-0.106254	-0.0877675	0.215042	-0.0876805	0.260271	0.438124	0.128149	-0.475817	-0.335626	0.0425321	1	0.869555	0.0341998	-0.083361	-0.0969662
	Saltiness	-0.27828	-0.0723125	-0.339347	0.05171	0.103181	-0.0444724	0.389542	0.273292	0.244591	-0.456593	-0.550145	0.205371	0.869555	1	0.169885	-0.31877	-0.238107
	Pome tree fruit-f	0.0226811	-0.424301	0.135321	0.736057	0.085842	-0.434614	-0.445684	-0.286252	-0.53758	-0.541182	-0.291074	0.209986	0.0341998	0.169885	1	-0.163955	0.452683
	Stone fruit-f	-0.321509	0.29703	0.559547	-0.367958	0.648961	-0.483199	-0.497412	0.494014	-0.266753	-0.054465	-0.0472473	-0.314744	-0.083361	-0.31877	-0.163955	1	0.615363
	OQJ	-0.214007	0.159536	0.744083	0.347678	0.598954	-0.35541	-0.604711	0.261439	-0.675629	-0.255484	-0.141129	-0.272994	-0.0969662	-0.238107	0.452683	0.615363	1
	Model quality:
	Statistic	Comp1
	Q² cum	0.468675
	R²Y cum	0.75023
	R²X cum	0.258938
	Correlation matrix of the variables with the t and u~ components:
		t1	u~1
	Green colour	-0.438583	-0.214007
	Yellow colour	0.28023	0.159536
	Tropical fruit-a	0.796451	0.744083
	Pome tree fruit-a	0.124171	0.347678
	Floral-a	0.647691	0.598954
	Vegetative-a	-0.674794	-0.35541
	Spicy-a	-0.808431	-0.604711
	Caramelised-a	0.402226	0.261439
	Woody-a	-0.769516	-0.675629
	Pungent-a	-0.307517	-0.255484
	Warmness	-0.183655	-0.141129
	Sourness	-0.324747	-0.272994
	Bitterness	-0.0513979	-0.0969662
	Saltiness	-0.219207	-0.238107
	Pome tree fruit-f	0.436766	0.452683
	Stone fruit-f	0.681767	0.615363
	OQJ	0.866158	1
	w vectors:
	Variable	w1
	Green colour	-0.125008
	Yellow colour	0.0931899
	Tropical fruit-a	0.434642
	Pome tree fruit-a	0.203089
	Floral-a	0.349867
	Vegetative-a	-0.207606
	Spicy-a	-0.35323
	Caramelised-a	0.152715
	Woody-a	-0.394656
	Pungent-a	-0.149236
	Warmness	-0.082438
	Sourness	-0.159464
	Bitterness	-0.0566409
	Saltiness	-0.139086
	Pome tree fruit-f	0.264426
	Stone fruit-f	0.359453
	w* vectors:
	Variable	w*1
	Green colour	-0.125008
	Yellow colour	0.0931899
	Tropical fruit-a	0.434642
	Pome tree fruit-a	0.203089
	Floral-a	0.349867
	Vegetative-a	-0.207606
	Spicy-a	-0.35323
	Caramelised-a	0.152715
	Woody-a	-0.394656
	Pungent-a	-0.149236
	Warmness	-0.082438
	Sourness	-0.159464
	Bitterness	-0.0566409
	Saltiness	-0.139086
	Pome tree fruit-f	0.264426
	Stone fruit-f	0.359453
	c vectors:
	Variable	c1
	OQJ	0.438232
	p vectors:
	Variable	p1
	Green colour	-0.221901
	Yellow colour	0.141782
	Tropical fruit-a	0.402964
	Pome tree fruit-a	0.0628243
	Floral-a	0.327699
	Vegetative-a	-0.341412
	Spicy-a	-0.409025
	Caramelised-a	0.203506
	Woody-a	-0.389336
	Pungent-a	-0.155588
	Warmness	-0.0929203
	Sourness	-0.164306
	Bitterness	-0.0260047
	Saltiness	-0.110908
	Pome tree fruit-f	0.220982
	Stone fruit-f	0.34494
	Scores on t:
	Observation	t1
	ARG_ME	-3.43991
	ARG_ME	-1.66361
	ITA_SP	2.1683
	ITA_VF	0.318416
	ITA_VF	0.194514
	NZL_GI	1.87211
	NZL_GI	3.4138
	NZL_MA	0.117714
	RSA_DL	-2.5636
	RSA_DL	-0.390475
	RSA_IL	-0.917073
	RSA_IL	0.889816
	ITA_SP	-3.30736
	NZL_MA	-2.4037
	The scores corresponding to the validation set are displayed in the second part of the table
	Standardized scores on t:
	Observation	t1
	ARG_ME	-0.524756
	ARG_ME	-0.253782
	ITA_SP	0.330773
	ITA_VF	0.0485742
	ITA_VF	0.029673
	NZL_GI	0.285589
	NZL_GI	0.520773
	NZL_MA	0.0179572
	RSA_DL	-0.391077
	RSA_DL	-0.0595667
	RSA_IL	-0.139899
	RSA_IL	0.135741
	ITA_SP	-0.504537
	NZL_MA	-0.366683
	The scores corresponding to the validation set are displayed in the second part of the table
	Scores on u:
	Observation	u1
	ARG_ME	-3.82566
	ARG_ME	-2.06459
	ITA_SP	1.93784
	ITA_VF	2.65828
	ITA_VF	-0.903883
	NZL_GI	0.657066
	NZL_GI	3.09855
	NZL_MA	2.17799
	RSA_DL	-3.34537
	RSA_DL	0.216798
	RSA_IL	-0.823834
	RSA_IL	0.216798
	Scores on u~:
	Observation	u~1
	ARG_ME	-3.82566
	ARG_ME	-2.06459
	ITA_SP	1.93784
	ITA_VF	2.65828
	ITA_VF	-0.903883
	NZL_GI	0.657066
	NZL_GI	3.09855
	NZL_MA	2.17799
	RSA_DL	-3.34537
	RSA_DL	0.216798
	RSA_IL	-0.823834
	RSA_IL	0.216798
	Q² quality index:
	Component	Comp1
	OQJ	0.468675
	Total	0.468675
	Cumulative Q² quality index:
	Component	Comp1
	OQJ	0.468675
	Total	0.468675
	Variable Importance in the Projection (VIP):
	Variable	VIP(1)	Standard deviation	Lower bound(95%)	Upper bound(95%)
	Tropical fruit-a	1.73857	0.347805	0.973054	2.50408
	Woody-a	1.57862	0.565435	0.33411	2.82314
	Stone fruit-f	1.43781	0.56793	0.187806	2.68781
	Spicy-a	1.41292	0.420702	0.486962	2.33888
	Floral-a	1.39947	0.389697	0.54175	2.25719
	Pome tree fruit-f	1.0577	0.821225	-0.749798	2.86521
	Vegetative-a	0.830423	0.51523	-0.303591	1.96444
	Pome tree fruit-a	0.812357	0.887846	-1.14178	2.76649
	Sourness	0.637856	0.461585	-0.378086	1.6538
	Caramelised-a	0.610859	0.533661	-0.563721	1.78544
	Pungent-a	0.596943	0.501215	-0.506223	1.70011
	Saltiness	0.556343	0.945718	-1.52517	2.63786
	Green colour	0.500032	0.531541	-0.669882	1.66995
	Yellow colour	0.37276	0.528598	-0.790677	1.5362
	Warmness	0.329752	0.762848	-1.34926	2.00877
	Bitterness	0.226564	0.556678	-0.998677	1.4518
	Model parameters:
	Variable	OQJ
	Intercept	2.64342
	Green colour	-0.0615724
	Yellow colour	0.0194273
	Tropical fruit-a	0.180912
	Pome tree fruit-a	0.0874984
	Floral-a	0.233697
	Vegetative-a	-0.107122
	Spicy-a	-0.175424
	Caramelised-a	0.0657296
	Woody-a	-0.220577
	Pungent-a	-0.0879403
	Warmness	-0.0413971
	Sourness	-0.0946785
	Bitterness	-0.0544699
	Saltiness	-0.123843
	Pome tree fruit-f	0.15011
	Stone fruit-f	0.260154
	Equation of the model:
	OQJ = 2.64342282514415-6.15723862613865E-02*Green colour+1.94273055020162E-02*Yellow colour+0.180912404815363*Tropical fruit-a+8.74984183155089E-02*Pome tree fruit-a+0.23369672748458*Floral-a-0.1071224382503*Vegetative-a-0.175423684393748*Spicy-a+0.065729633654987*Caramelised-a-0.220577068865317*Woody-a-8.79402799891095E-02*Pungent-a-4.13971475725723E-02*Warmness-9.46785159171822E-02*Sourness-5.4…
	Results for variable OQJ:
	Goodness of fit statistics (Variable OQJ):
	Observations	12
	Sum of weights	12
	DF	10
	R²	0.75023
	Std. deviation	0.298839
	MSE	0.0744208
	RMSE	0.272802
	VIDs (Variable OQJ):
	Variable	VID	Std. deviation	Lower bound (95%)	Upper bound (95%)
	Green colour	-0.438583	0.18972	-0.856155	-0.0210114
	Yellow colour	0.28023	0.234923	-0.236832	0.797292
	Tropical fruit-a	0.796451	0.115723	0.541747	1.05115
	Pome tree fruit-a	0.124171	0.317106	-0.573774	0.822116
	Floral-a	0.647691	0.126177	0.369978	0.925404
	Vegetative-a	-0.674794	0.137004	-0.976339	-0.373249
	Spicy-a	-0.808431	0.0863438	-0.998473	-0.61839
	Caramelised-a	0.402226	0.235324	-0.115718	0.92017
	Woody-a	-0.769516	0.143788	-1.08599	-0.453041
	Pungent-a	-0.307517	0.279546	-0.922794	0.307759
	Warmness	-0.183655	0.30443	-0.853701	0.48639
	Sourness	-0.324747	0.17535	-0.71069	0.0611959
	Bitterness	-0.0513979	0.290526	-0.690841	0.588046
	Saltiness	-0.219207	0.341189	-0.970159	0.531745
	Pome tree fruit-f	0.436766	0.318091	-0.263346	1.13688
	Stone fruit-f	0.681767	0.16089	0.327649	1.03588
	Coefficients (Variable OQJ):
	Variable	Coefficient	Std. deviation	Lower bound (95%)	Upper bound (95%)
	Intercept	2.64342	0.378943	1.80938	3.47747
	Green colour	-0.0615724	0.0653687	-0.205448	0.0823032
	Yellow colour	0.0194273	0.0258729	-0.0375185	0.0763731
	Tropical fruit-a	0.180912	0.0446676	0.0825996	0.279225
	Pome tree fruit-a	0.0874984	0.106913	-0.147816	0.322813
	Floral-a	0.233697	0.0664139	0.0875207	0.379873
	Vegetative-a	-0.107122	0.0659209	-0.252213	0.0379685
	Spicy-a	-0.175424	0.0606591	-0.308933	-0.041914
	Caramelised-a	0.0657296	0.0520544	-0.0488414	0.180301
	Woody-a	-0.220577	0.108604	-0.459612	0.0184583
	Pungent-a	-0.0879403	0.0748193	-0.252617	0.076736
	Warmness	-0.0413971	0.13767	-0.344407	0.261612
	Sourness	-0.0946785	0.0529451	-0.21121	0.0218528
	Bitterness	-0.0544699	0.153519	-0.392364	0.283424
	Saltiness	-0.123843	0.190381	-0.542869	0.295182
	Pome tree fruit-f	0.15011	0.128511	-0.132742	0.432961
	Stone fruit-f	0.260154	0.0759151	0.0930661	0.427242
	Standardized coefficients (Variable OQJ):
	Variable	Coefficient	Std. deviation	Lower bound (95%)	Upper bound (95%)
	Green colour	-0.0547825	0.0581602	-0.182792	0.0732272
	Yellow colour	0.0408388	0.0543883	-0.078869	0.160547
	Tropical fruit-a	0.190474	0.0470284	0.0869652	0.293983
	Pome tree fruit-a	0.0890003	0.108748	-0.150353	0.328354
	Floral-a	0.153323	0.0435726	0.0574204	0.249226
	Vegetative-a	-0.0909796	0.0559869	-0.214206	0.0322468
	Spicy-a	-0.154797	0.0535266	-0.272608	-0.0369856
	Caramelised-a	0.0669245	0.0530007	-0.0497292	0.183578
	Woody-a	-0.172951	0.0851545	-0.360375	0.0144728
	Pungent-a	-0.0653999	0.0556421	-0.187867	0.0570675
	Warmness	-0.036127	0.120143	-0.300561	0.228307
	Sourness	-0.0698823	0.0390788	-0.155894	0.0161296
	Bitterness	-0.0248219	0.0699586	-0.1788	0.129156
	Saltiness	-0.0609519	0.0936995	-0.267183	0.145279
	Pome tree fruit-f	0.11588	0.0992067	-0.102472	0.334233
	Stone fruit-f	0.157524	0.0459667	0.0563517	0.258696
	Predictions and residuals (Variable OQJ):
	Observation	Weight	OQJ	Pred(OQJ)	Residual	Std. residual	Std. dev. on pred. (Mean)	Lower bound 95%(Mean)	Upper bound 95%(Mean)	Std. dev. on pred. (Observation)	Lower bound 95% (Observation)	Upper bound 95% (Observation)
	ARG_ME	1	2.13	2.22638	-0.0963791	-0.185183	0.17898	1.83245	2.62031	0.348337	1.45969	2.99306
	ARG_ME	1	2.57	2.67018	-0.100185	-0.192495	0.114864	2.41737	2.923	0.320154	1.96553	3.37484
	ITA_SP	1	3.57	3.62758	-0.0575785	-0.110632	0.131198	3.33881	3.91634	0.326371	2.90924	4.34592
	ITA_VF	1	3.75	3.16539	0.584611	1.12328	0.0874802	2.97285	3.35793	0.31138	2.48005	3.85073
	ITA_VF	1	2.86	3.13443	-0.274432	-0.527296	0.086722	2.94356	3.32531	0.311168	2.44956	3.81931
	NZL_GI	1	3.25	3.55358	-0.303576	-0.583292	0.12135	3.28649	3.82067	0.322538	2.84367	4.26348
	NZL_GI	1	3.86	3.93876	-0.0787644	-0.151338	0.177938	3.54712	4.3304	0.347803	3.17326	4.70427
	NZL_MA	1	3.63	3.11524	0.514756	0.989055	0.0864342	2.925	3.30548	0.311088	2.43054	3.79994
	RSA_DL	1	2.25	2.44532	-0.195322	-0.375293	0.14526	2.12561	2.76504	0.332273	1.71399	3.17665
	RSA_DL	1	3.14	2.98827	0.151726	0.291527	0.0880849	2.7944	3.18215	0.311551	2.30256	3.67399
	RSA_IL	1	2.88	2.8567	0.0232956	0.0447603	0.0958641	2.64571	3.0677	0.313839	2.16595	3.54746
	RSA_IL	1	3.14	3.30815	-0.168152	-0.323089	0.0953288	3.09833	3.51797	0.313676	2.61776	3.99855
	Predictions and residuals (Variable OQJ):
	ITA_SP	1	2.75	2.2595	0.490505	0.942459	0.17898	1.86556	2.65343	0.348337	1.49281	3.02618
	NZL_MA	1	2.71	2.48527	0.224726	0.43179	0.114864	2.23246	2.73809	0.320154	1.78062	3.18993
	The predictions and residuals corresponding to the observations of the validation set are displayed in the second part of the table
	Outliers analysis:
	Observation	DModX	DModY	Standardized dModX	Standardized dModY
	ARG_ME	1.03297	0.185183	1.10777	0.353293
	ARG_ME	1.0424	0.192495	1.11788	0.367244
	ITA_SP	0.83455	0.110632	0.894983	0.211064
	ITA_VF	0.760699	1.12328	0.815784	2.14299
	ITA_VF	1.10851	0.527296	1.18879	1.00598
	NZL_GI	0.940526	0.583292	1.00863	1.11281
	NZL_GI	0.710723	0.151338	0.762189	0.288724
	NZL_MA	1.08007	0.989055	1.15829	1.88692
	RSA_DL	0.877222	0.375293	0.940744	0.715985
	RSA_DL	0.615253	0.291527	0.659805	0.556177
	RSA_IL	1.13608	0.0447603	1.21834	0.0853939
	RSA_IL	0.884078	0.323089	0.948096	0.61639
	Outliers analysis:
	ITA_SP	1.16615	0.860343	1.25059	1.64137
	NZL_MA	1.57613	0.394169	1.69027	0.751997
	The outlier information corresponding to the validation set is displayed in the second part of the table
	Values of DModX and DModY that are greater than their respective critical values are displayed in bold (DCrit(X)=1.642 / DCrit(Y)=1.557)

## Sheet: PG FLORAL PLS 
	XLSTAT 2022.5.1.1388 - PLS Regression - Start time: 13/11/2023 at 17:27:14 / End time: 13/11/2023 at 17:27:17 / Microsoft Excel 16.016731
	Y / Dependent variables: Workbook = New Microsoft Excel Worksheet (3).xlsx / Sheet = Tabelle1 / Range = 'Tabelle1'!$E$2:$E$16 / 14 rows and 1 column
	X / Quantitative: Workbook = New Microsoft Excel Worksheet (3).xlsx / Sheet = Tabelle1 / Range = 'Tabelle1'!$H$2:$AR$16 / 14 rows and 37 columns
	Observation labels: Workbook = New Microsoft Excel Worksheet (3).xlsx / Sheet = Tabelle1 / Range = 'Tabelle1'!$B$2:$B$16 / 14 rows and 1 column
	Method: PLS-R
	Algorithm: Fast
	Stop conditions: Fixed number = 1
	Cross-validation: Jackknife / Number of groups = 7
	Variables: Center: Yes / Reduce: Yes
	Confidence interval (%): 95
	Validation: Random
	Number of observations in the validation set: 2
	Summary statistics:
	Variable	Observations	Obs. with missing data	Obs. without missing data	Minimum	Maximum	Mean	Std. deviation
	Floral-a	12	0	12	1.63	2.75	2.10833	0.340637
	I	12	0	12	1.96052e+08	3.52112e+08	2.49799e+08	4.2928e+07
	II	12	0	12	1.72458e+07	3.17704e+07	2.1657e+07	3.63089e+06
	III	12	0	12	2.7507e+07	5.30668e+07	3.95374e+07	7.16116e+06
	IV	12	0	12	1.21576e+07	2.79069e+08	9.34364e+07	6.96538e+07
	V	12	0	12	4.92141e+07	4.00463e+08	1.15853e+08	9.46496e+07
	VI	12	0	12	7.39043e+08	1.39653e+09	1.00964e+09	2.0162e+08
	VII	12	0	12	1.4069e+06	5.4226e+07	1.38163e+07	1.54377e+07
	VIII	12	0	12	2.44569e+07	3.02606e+07	2.64985e+07	1.89598e+06
	IX	12	0	12	5.94034e+08	2.50635e+09	1.15759e+09	5.59941e+08
	X	12	0	12	1.32978e+06	1.06723e+07	3.739e+06	2.56515e+06
	XI	12	0	12	88232.3	2.87307e+06	640294	1.03272e+06
	XII	12	0	12	175131	1.99718e+08	3.35267e+07	7.60432e+07
	XIII	12	0	12	550357	1.67709e+07	3.48539e+06	5.98551e+06
	XIV	12	0	12	334189	3.12502e+07	5.71546e+06	8.30778e+06
	XV	12	0	12	982173	7.2579e+06	2.38289e+06	1.73908e+06
	XVI	12	0	12	708831	4.89883e+06	1.79235e+06	1.42487e+06
	XVII	12	0	12	7.79414e+06	2.34527e+07	1.30838e+07	4.15626e+06
	XVIII	12	0	12	1.70998e+07	4.37989e+07	2.67784e+07	7.08317e+06
	XIX	12	0	12	571482	1.69995e+06	972073	375542
	XX	12	0	12	4.05566e+07	5.61871e+08	3.19821e+08	2.03904e+08
	XXI	12	0	12	367418	4.94709e+06	2.39784e+06	1.37643e+06
	XXII	12	0	12	6.16007e+07	3.70898e+08	1.24868e+08	1.04354e+08
	XXIII	12	0	12	176852	690192	288743	141628
	XXIV	12	0	12	413388	2.41789e+07	7.11237e+06	6.78112e+06
	XXV	12	0	12	2.37687e+06	1.49268e+07	6.14815e+06	4.36356e+06
	XXVI	12	0	12	2.50854e+07	7.41349e+07	5.23905e+07	1.66123e+07
	XXVII	12	0	12	2.07326e+06	5.68145e+06	4.02657e+06	1.25222e+06
	XXVIII	12	0	12	2.38186e+06	4.23327e+07	1.48989e+07	1.21013e+07
	XXIX	12	0	12	2.45705e+06	9.14701e+07	2.77773e+07	2.33565e+07
	XXX	12	0	12	702781	5.6665e+06	3.48003e+06	1.60033e+06
	XXXI	12	0	12	1.44157e+07	7.03158e+07	2.93867e+07	1.90276e+07
	XXXII	12	0	12	2.19942e+08	1.12949e+09	4.47929e+08	2.92692e+08
	XXXIII	12	0	12	4.78453e+07	4.65996e+08	2.13996e+08	1.22819e+08
	XXXIV	12	0	12	123495	1.0974e+07	1.66553e+06	3.30249e+06
	XXXV	12	0	12	5.8732e+06	2.78469e+07	1.8291e+07	5.57751e+06
	XXXVII	12	0	12	2.16728e+06	1.06866e+08	3.76655e+07	3.5581e+07
	XXXVIII	12	0	12	4.77147e+06	2.91347e+07	1.1298e+07	8.78118e+06
	Summary statistics (Quantitative data / Validation):
	Variable	Observations	Obs. with missing data	Obs. without missing data	Minimum	Maximum	Mean	Std. deviation
	Floral-a	2	0	2	1.43	1.57	1.5	0.0989949
	I	2	0	2	2.81336e+08	2.89258e+08	2.85297e+08	5.60211e+06
	II	2	0	2	2.03568e+07	2.53704e+07	2.28636e+07	3.54513e+06
	III	2	0	2	3.12724e+07	3.60231e+07	3.36477e+07	3.35928e+06
	IV	2	0	2	8.85363e+07	1.68824e+08	1.2868e+08	5.67719e+07
	V	2	0	2	2.18382e+08	2.79068e+08	2.48725e+08	4.29114e+07
	VI	2	0	2	7.74882e+08	9.91448e+08	8.83165e+08	1.53136e+08
	VII	2	0	2	1.94178e+07	9.48411e+07	5.71295e+07	5.33323e+07
	VIII	2	0	2	2.31065e+07	2.44129e+07	2.37597e+07	923768
	IX	2	0	2	1.89278e+09	2.11616e+09	2.00447e+09	1.57954e+08
	X	2	0	2	4.76389e+06	6.60587e+06	5.68488e+06	1.30248e+06
	XI	2	0	2	133201	169606	151404	25742.2
	XII	2	0	2	252030	564986	408508	221293
	XIII	2	0	2	459887	870310	665098	290213
	XIV	2	0	2	4.58308e+06	2.94213e+07	1.70022e+07	1.75633e+07
	XV	2	0	2	2.81663e+06	8.12479e+06	5.47071e+06	3.75343e+06
	XVI	2	0	2	845773	880487	863130	24546.5
	XVII	2	0	2	1.27195e+07	1.90231e+07	1.58713e+07	4.4573e+06
	XVIII	2	0	2	2.61861e+07	3.82011e+07	3.21936e+07	8.49586e+06
	XIX	2	0	2	835537	939601	887569	73584.3
	XX	2	0	2	3.16515e+08	3.60244e+08	3.3838e+08	3.09213e+07
	XXI	2	0	2	1.82115e+06	2.7416e+06	2.28137e+06	650852
	XXII	2	0	2	5.01708e+07	6.52677e+07	5.77193e+07	1.06751e+07
	XXIII	2	0	2	260357	605912	433135	244345
	XXIV	2	0	2	8.89582e+06	2.18088e+07	1.53523e+07	9.13087e+06
	XXV	2	0	2	1.75407e+06	2.70467e+06	2.22937e+06	672174
	XXVI	2	0	2	5.54471e+07	6.2338e+07	5.88925e+07	4.87261e+06
	XXVII	2	0	2	4.42527e+06	4.78423e+06	4.60475e+06	253829
	XXVIII	2	0	2	2.51205e+07	2.56073e+07	2.53639e+07	344197
	XXIX	2	0	2	3.16831e+07	9.38373e+07	6.27602e+07	4.39497e+07
	XXX	2	0	2	3.62738e+06	3.6335e+06	3.63044e+06	4327.53
	XXXI	2	0	2	2.1393e+07	2.31804e+07	2.22867e+07	1.26394e+06
	XXXII	2	0	2	3.1283e+08	3.51103e+08	3.31967e+08	2.70635e+07
	XXXIII	2	0	2	3.19132e+08	4.65597e+08	3.92364e+08	1.03567e+08
	XXXIV	2	0	2	233508	297252	265380	45074.4
	XXXV	2	0	2	1.65629e+07	2.00775e+07	1.83202e+07	2.48517e+06
	XXXVII	2	0	2	6.08979e+07	9.07943e+07	7.58461e+07	2.11399e+07
	XXXVIII	2	0	2	5.5292e+06	7.8514e+06	6.6903e+06	1.64204e+06
	Correlation matrix:
	Variables	I	II	III	IV	V	VI	VII	VIII	IX	X	XI	XII	XIII	XIV	XV	XVI	XVII	XVIII	XIX	XX	XXI	XXII	XXIII	XXIV	XXV	XXVI	XXVII	XXVIII	XXIX	XXX	XXXI	XXXII	XXXIII	XXXIV	XXXV	XXXVII	XXXVIII	Floral-a
	I	1	0.72838	-0.0909668	0.401571	0.697909	0.231867	0.642905	-0.313418	0.738715	0.666849	-0.219942	-0.212773	-0.224719	0.699843	0.520438	-0.57536	0.633778	0.577046	-0.253296	0.382524	0.352476	0.122884	0.511447	0.647602	-0.288345	-0.0500429	-0.138246	0.828059	0.628333	0.402884	0.136071	0.146535	0.592762	-0.282461	0.128158	0.461014	-0.655155	-0.180825
	II	0.72838	1	0.00609418	0.749671	0.86076	0.211174	0.461357	-0.0868317	0.682394	0.306058	-0.266119	-0.245357	-0.243499	0.893287	0.877051	-0.14061	0.797274	0.769445	0.224739	0.201674	0.44572	-0.0920169	0.88567	0.732118	-0.411354	0.270416	0.227969	0.677079	0.761219	0.267426	-0.0914011	-0.0845231	0.559994	-0.342789	-0.0418409	0.105874	-0.133891	-0.282371
	III	-0.0909668	0.00609418	1	0.087255	0.0293321	-0.688722	0.242441	0.405528	0.213081	0.110428	-0.51434	-0.506017	-0.486381	0.0133524	0.035179	0.353672	-0.19097	-0.206845	0.138688	0.169796	-0.203707	-0.456264	-0.0118792	0.0752395	-0.364248	0.171761	0.107523	0.0871546	-0.0122646	0.0364356	-0.434207	-0.422754	0.253154	-0.559785	0.0736911	0.495586	0.0167364	0.567513
	IV	0.401571	0.749671	0.087255	1	0.853318	-0.154317	0.34775	-0.0504966	0.633859	-0.0659403	0.0717867	0.108993	0.113828	0.863838	0.852592	0.105892	0.668306	0.677645	0.100663	0.337824	0.682483	-0.564814	0.913538	0.688066	-0.0294285	0.556674	0.510913	0.576194	0.834775	0.471188	-0.549499	-0.543277	0.603192	0.0542394	0.109082	0.0903042	0.206181	0.211271
	V	0.697909	0.86076	0.0293321	0.853318	1	-0.0879385	0.453081	-0.209987	0.893774	0.182487	-0.203534	-0.1626	-0.169785	0.977282	0.92696	-0.313543	0.708821	0.682112	-0.0410201	0.572889	0.718335	-0.333905	0.874059	0.916256	-0.310431	0.179026	0.134118	0.782727	0.872113	0.592152	-0.406215	-0.405994	0.724603	-0.20571	0.0779454	0.286799	-0.268846	-0.00714632
	VI	0.231867	0.211174	-0.688722	-0.154317	-0.0879385	1	-0.350598	-0.226601	-0.326504	-0.050383	0.0935743	0.074117	0.0633664	-0.0266031	-0.0513205	-0.0367678	0.186228	0.170015	0.233278	-0.579061	-0.27405	0.836645	0.0697966	-0.275661	0.0712132	-0.255866	-0.215223	-0.216023	-0.198811	-0.538715	0.85026	0.85174	-0.500705	0.0654409	-0.470591	-0.653378	0.00209978	-0.736736
	VII	0.642905	0.461357	0.242441	0.34775	0.453081	-0.350598	1	0.0843878	0.61069	0.842121	-0.134495	-0.147442	-0.141678	0.500158	0.404987	-0.30149	0.542899	0.516211	-0.152957	0.417472	0.320991	-0.453597	0.380565	0.600307	-0.313199	0.471696	0.390068	0.849666	0.698365	0.581004	-0.328225	-0.310392	0.857759	-0.179358	0.568005	0.800702	-0.307371	0.125011
	VIII	-0.313418	-0.0868317	0.405528	-0.0504966	-0.209987	-0.226601	0.0843878	1	-0.152609	-0.122455	-0.32387	-0.339973	-0.326119	-0.155946	-0.00145383	0.581737	-0.110601	-0.106363	0.638934	-0.301068	-0.360531	-0.23043	0.00307005	-0.0942763	-0.423093	0.258057	0.28333	-0.105093	-0.176705	-0.268137	-0.198754	-0.195208	-0.125275	-0.373499	-0.142315	-0.0937537	0.44242	-0.0159166
	IX	0.738715	0.682394	0.213081	0.633859	0.893774	-0.326504	0.61069	-0.152609	1	0.37912	-0.285422	-0.247376	-0.256079	0.826064	0.737941	-0.519808	0.51318	0.472477	-0.247443	0.795548	0.693532	-0.385415	0.618293	0.931958	-0.368934	0.0202083	-0.0608047	0.890707	0.763394	0.752003	-0.48755	-0.479324	0.805637	-0.318966	0.297079	0.593947	-0.543509	0.156819
	X	0.666849	0.306058	0.110428	-0.0659403	0.182487	-0.050383	0.842121	-0.122455	0.37912	1	-0.251443	-0.283306	-0.281821	0.248191	0.120016	-0.442568	0.402516	0.353988	-0.182093	0.232173	0.00926954	0.0198055	0.0855367	0.3497	-0.354729	0.160776	0.106009	0.663062	0.404906	0.327518	0.130344	0.154842	0.614572	-0.271171	0.459062	0.735608	-0.526448	-0.160268
	XI	-0.219942	-0.266119	-0.51434	0.0717867	-0.203534	0.0935743	-0.134495	-0.32387	-0.285422	-0.251443	1	0.997251	0.996827	-0.238538	-0.306423	-0.107927	0.00294815	0.0745685	-0.484957	-0.00555712	0.376799	-0.19598	-0.182632	-0.267891	0.928715	0.244504	0.214516	-0.144301	-0.0266591	0.220321	-0.124206	-0.118606	-0.15955	0.939813	0.40522	-0.241957	0.254168	0.265413
	XII	-0.212773	-0.245357	-0.506017	0.108993	-0.1626	0.074117	-0.147442	-0.339973	-0.247376	-0.283306	0.997251	1	0.999323	-0.208234	-0.275159	-0.12025	0.000286958	0.0721101	-0.499927	0.0378383	0.421672	-0.217461	-0.155807	-0.236737	0.93135	0.229849	0.196994	-0.133888	-0.00767632	0.248551	-0.157693	-0.153424	-0.146675	0.93079	0.40352	-0.243397	0.243869	0.292527
	XIII	-0.224719	-0.243499	-0.486381	0.113828	-0.169785	0.0633664	-0.141678	-0.326119	-0.256079	-0.281821	0.996827	0.999323	1	-0.213348	-0.276044	-0.096442	-0.00202473	0.0708084	-0.484243	0.0284771	0.41584	-0.231253	-0.152318	-0.244974	0.930761	0.253953	0.220016	-0.139286	-0.0082289	0.242561	-0.166363	-0.160863	-0.145112	0.925153	0.41425	-0.242558	0.26553	0.302741
	XIV	0.699843	0.893287	0.0133524	0.863838	0.977282	-0.0266031	0.500158	-0.155946	0.826064	0.248191	-0.238538	-0.208234	-0.213348	1	0.958335	-0.214884	0.808319	0.780704	0.0810973	0.452538	0.636285	-0.31408	0.929406	0.8972	-0.365668	0.292517	0.268177	0.781246	0.915528	0.521964	-0.349073	-0.346295	0.744011	-0.208081	0.0454691	0.269178	-0.177583	-0.104691
	XV	0.520438	0.877051	0.035179	0.852592	0.92696	-0.0513205	0.404987	-0.00145383	0.737941	0.120016	-0.306423	-0.275159	-0.276044	0.958335	1	-0.0569238	0.749248	0.728357	0.294182	0.359273	0.585593	-0.344756	0.956048	0.865103	-0.469708	0.347496	0.351773	0.661732	0.861158	0.424109	-0.395493	-0.395255	0.669757	-0.273103	-0.0219529	0.133061	0.0077002	-0.187301
	XVI	-0.57536	-0.14061	0.353672	0.105892	-0.313543	-0.0367678	-0.30149	0.581737	-0.519808	-0.442568	-0.107927	-0.12025	-0.096442	-0.214884	-0.0569238	1	-0.193253	-0.166854	0.724659	-0.658433	-0.47587	-0.159004	0.102959	-0.449362	-0.0444684	0.519248	0.55914	-0.504301	-0.237188	-0.589079	-0.0390173	-0.0315612	-0.355054	-0.0962483	-0.339882	-0.438537	0.876625	0.120985
	XVII	0.633778	0.797274	-0.19097	0.668306	0.708821	0.186228	0.542899	-0.110601	0.51318	0.402516	0.00294815	0.000286958	-0.00202473	0.808319	0.749248	-0.193253	1	0.995549	0.0948462	0.188234	0.481473	-0.195241	0.766336	0.691086	-0.198477	0.408348	0.428483	0.676197	0.831995	0.406672	-0.14911	-0.142061	0.635851	0.05206	0.128137	0.184485	-0.0735723	-0.336923
	XVIII	0.577046	0.769445	-0.206845	0.677645	0.682112	0.170015	0.516211	-0.106363	0.472477	0.353988	0.0745685	0.0721101	0.0708084	0.780704	0.728357	-0.166854	0.995549	1	0.0814946	0.174241	0.500748	-0.235804	0.752	0.661435	-0.134008	0.441221	0.464094	0.637468	0.821366	0.409163	-0.18297	-0.177758	0.614811	0.12099	0.143656	0.151994	-0.018041	-0.308187
	XIX	-0.253296	0.224739	0.138688	0.100663	-0.0410201	0.233278	-0.152957	0.638934	-0.247443	-0.182093	-0.484957	-0.499927	-0.484243	0.0810973	0.294182	0.724659	0.0948462	0.0814946	1	-0.570615	-0.401483	0.129862	0.351325	-0.0739331	-0.564966	0.329148	0.417213	-0.217694	-0.046134	-0.530712	0.146687	0.161356	-0.20274	-0.456642	-0.408763	-0.454727	0.621068	-0.478305
	XX	0.382524	0.201674	0.169796	0.337824	0.572889	-0.579061	0.417472	-0.301068	0.795548	0.232173	-0.00555712	0.0378383	0.0284771	0.452538	0.359273	-0.658433	0.188234	0.174241	-0.570615	1	0.7799	-0.493019	0.192268	0.724656	-0.0345074	-0.134199	-0.187447	0.646766	0.511086	0.917644	-0.647888	-0.639243	0.681788	-0.00970406	0.576046	0.655124	-0.584669	0.39031
	XXI	0.352476	0.44572	-0.203707	0.682483	0.718335	-0.27405	0.320991	-0.360531	0.693532	0.00926954	0.376799	0.421672	0.41584	0.636285	0.585593	-0.47587	0.481473	0.500748	-0.401483	0.7799	1	-0.535008	0.528993	0.735536	0.231054	0.20379	0.165544	0.619448	0.713997	0.872364	-0.6404	-0.628607	0.621139	0.346227	0.546928	0.250246	-0.184776	0.225455
	XXII	0.122884	-0.0920169	-0.456264	-0.564814	-0.333905	0.836645	-0.453597	-0.23043	-0.385415	0.0198055	-0.19598	-0.217461	-0.231253	-0.31408	-0.344756	-0.159004	-0.195241	-0.235804	0.129862	-0.493019	-0.535008	1	-0.316512	-0.423453	-0.100704	-0.628015	-0.585228	-0.366181	-0.525683	-0.625929	0.949546	0.948607	-0.623999	-0.202234	-0.512361	-0.472105	-0.278969	-0.672456
	XXIII	0.511447	0.88567	-0.0118792	0.913538	0.874059	0.0697966	0.380565	0.00307005	0.618293	0.0855367	-0.182632	-0.155807	-0.152318	0.929406	0.956048	0.102959	0.766336	0.752	0.351325	0.192268	0.528993	-0.316512	1	0.732492	-0.329416	0.499334	0.489932	0.60261	0.847831	0.313042	-0.307653	-0.299881	0.588103	-0.176623	-0.0353796	0.0212992	0.166424	-0.152397
	XXIV	0.647602	0.732118	0.0752395	0.688066	0.916256	-0.275661	0.600307	-0.0942763	0.931958	0.3497	-0.267891	-0.236737	-0.244974	0.8972	0.865103	-0.449362	0.691086	0.661435	-0.0739331	0.724656	0.735536	-0.423453	0.732492	1	-0.434909	0.146584	0.126531	0.86909	0.869305	0.755305	-0.526141	-0.52094	0.847672	-0.233417	0.278811	0.489835	-0.378529	-0.0519307
	XXV	-0.288345	-0.411354	-0.364248	-0.0294285	-0.310431	0.0712132	-0.313199	-0.423093	-0.368934	-0.354729	0.928715	0.93135	0.930761	-0.365668	-0.469708	-0.0444684	-0.198477	-0.134008	-0.564966	-0.0345074	0.231054	-0.100704	-0.329416	-0.434909	1	0.0918626	0.0500402	-0.306744	-0.210211	0.0971434	-0.041862	-0.0361095	-0.305364	0.879384	0.287725	-0.246632	0.194881	0.42569
	XXVI	-0.0500429	0.270416	0.171761	0.556674	0.179026	-0.255866	0.471696	0.258057	0.0202083	0.160776	0.244504	0.229849	0.253953	0.292517	0.347496	0.519248	0.408348	0.441221	0.329148	-0.134199	0.20379	-0.628015	0.499334	0.146584	0.0918626	1	0.979856	0.261279	0.52501	0.178174	-0.430306	-0.401938	0.436224	0.238082	0.391565	0.125239	0.651634	0.223173
	XXVII	-0.138246	0.227969	0.107523	0.510913	0.134118	-0.215223	0.390068	0.28333	-0.0608047	0.106009	0.214516	0.196994	0.220016	0.268177	0.351773	0.55914	0.428483	0.464094	0.417213	-0.187447	0.165544	-0.585228	0.489932	0.126531	0.0500402	0.979856	1	0.179882	0.497993	0.128583	-0.403282	-0.378336	0.388084	0.254633	0.32799	0.0455723	0.711433	0.107761
	XXVIII	0.828059	0.677079	0.0871546	0.576194	0.782727	-0.216023	0.849666	-0.105093	0.890707	0.663062	-0.144301	-0.133888	-0.139286	0.781246	0.661732	-0.504301	0.676197	0.637468	-0.217694	0.646766	0.619448	-0.366181	0.60261	0.86909	-0.306744	0.261279	0.179882	1	0.840161	0.754575	-0.372472	-0.348088	0.885797	-0.172388	0.486657	0.674005	-0.478671	0.0393976
	XXIX	0.628333	0.761219	-0.0122646	0.834775	0.872113	-0.198811	0.698365	-0.176705	0.763394	0.404906	-0.0266591	-0.00767632	-0.0082289	0.915528	0.861158	-0.237188	0.831995	0.821366	-0.046134	0.511086	0.713997	-0.525683	0.847831	0.869305	-0.210211	0.52501	0.497993	0.840161	1	0.686042	-0.491662	-0.483677	0.895093	0.017311	0.344168	0.447089	-0.102207	0.0214781
	XXX	0.402884	0.267426	0.0364356	0.471188	0.592152	-0.538715	0.581004	-0.268137	0.752003	0.327518	0.220321	0.248551	0.242561	0.521964	0.424109	-0.589079	0.406672	0.409163	-0.530712	0.917644	0.872364	-0.625929	0.313042	0.755305	0.0971434	0.178174	0.128583	0.754575	0.686042	1	-0.710241	-0.690715	0.796209	0.231367	0.742644	0.649167	-0.401535	0.350186
	XXXI	0.136071	-0.0914011	-0.434207	-0.549499	-0.406215	0.85026	-0.328225	-0.198754	-0.48755	0.130344	-0.124206	-0.157693	-0.166363	-0.349073	-0.395493	-0.0390173	-0.14911	-0.18297	0.146687	-0.647888	-0.6404	0.949546	-0.307653	-0.526141	-0.041862	-0.430306	-0.403282	-0.372472	-0.491662	-0.710241	1	0.995945	-0.593138	-0.143243	-0.495751	-0.428301	-0.163416	-0.619204
	XXXII	0.146535	-0.0845231	-0.422754	-0.543277	-0.405994	0.85174	-0.310392	-0.195208	-0.479324	0.154842	-0.118606	-0.153424	-0.160863	-0.346295	-0.395255	-0.0315612	-0.142061	-0.177758	0.161356	-0.639243	-0.628607	0.948607	-0.299881	-0.52094	-0.0361095	-0.401938	-0.378336	-0.348088	-0.483677	-0.690715	0.995945	1	-0.581548	-0.14295	-0.444074	-0.417963	-0.158452	-0.618623
	XXXIII	0.592762	0.559994	0.253154	0.603192	0.724603	-0.500705	0.857759	-0.125275	0.805637	0.614572	-0.15955	-0.146675	-0.145112	0.744011	0.669757	-0.355054	0.635851	0.614811	-0.20274	0.681788	0.621139	-0.623999	0.588103	0.847672	-0.305364	0.436224	0.388084	0.885797	0.895093	0.796209	-0.593138	-0.581548	1	-0.118085	0.538276	0.784187	-0.303782	0.203306
	XXXIV	-0.282461	-0.342789	-0.559785	0.0542394	-0.20571	0.0654409	-0.179358	-0.373499	-0.318966	-0.271171	0.939813	0.93079	0.925153	-0.208081	-0.273103	-0.0962483	0.05206	0.12099	-0.456642	-0.00970406	0.346227	-0.202234	-0.176623	-0.233417	0.879384	0.238082	0.254633	-0.172388	0.017311	0.231367	-0.143243	-0.14295	-0.118085	1	0.329057	-0.22336	0.271902	0.197126
	XXXV	0.128158	-0.0418409	0.0736911	0.109082	0.0779454	-0.470591	0.568005	-0.142315	0.297079	0.459062	0.40522	0.40352	0.41425	0.0454691	-0.0219529	-0.339882	0.128137	0.143656	-0.408763	0.576046	0.546928	-0.512361	-0.0353796	0.278811	0.287725	0.391565	0.32799	0.486657	0.344168	0.742644	-0.495751	-0.444074	0.538276	0.329057	1	0.571191	-0.148278	0.358935
	XXXVII	0.461014	0.105874	0.495586	0.0903042	0.286799	-0.653378	0.800702	-0.0937537	0.593947	0.735608	-0.241957	-0.243397	-0.242558	0.269178	0.133061	-0.438537	0.184485	0.151994	-0.454727	0.655124	0.250246	-0.472105	0.0212992	0.489835	-0.246632	0.125239	0.0455723	0.674005	0.447089	0.649167	-0.428301	-0.417963	0.784187	-0.22336	0.571191	1	-0.559862	0.424156
	XXXVIII	-0.655155	-0.133891	0.0167364	0.206181	-0.268846	0.00209978	-0.307371	0.44242	-0.543509	-0.526448	0.254168	0.243869	0.26553	-0.177583	0.0077002	0.876625	-0.0735723	-0.018041	0.621068	-0.584669	-0.184776	-0.278969	0.166424	-0.378529	0.194881	0.651634	0.711433	-0.478671	-0.102207	-0.401535	-0.163416	-0.158452	-0.303782	0.271902	-0.148278	-0.559862	1	0.0483097
	Floral-a	-0.180825	-0.282371	0.567513	0.211271	-0.00714632	-0.736736	0.125011	-0.0159166	0.156819	-0.160268	0.265413	0.292527	0.302741	-0.104691	-0.187301	0.120985	-0.336923	-0.308187	-0.478305	0.39031	0.225455	-0.672456	-0.152397	-0.0519307	0.42569	0.223173	0.107761	0.0393976	0.0214781	0.350186	-0.619204	-0.618623	0.203306	0.197126	0.358935	0.424156	0.0483097	1
	Model quality:
	Statistic	Comp1
	Q² cum	0.369349
	R²Y cum	0.671963
	R²X cum	0.19356
	Correlation matrix of the variables with the t and u~ components:
		t1	u~1
	I	-0.19505	-0.180825
	II	-0.224829	-0.282371
	III	0.35654	0.567513
	IV	0.276846	0.211271
	V	0.104409	-0.00714632
	VI	-0.848999	-0.736736
	VII	0.310228	0.125011
	VIII	-0.0266339	-0.0159166
	IX	0.283065	0.156819
	X	-0.0345453	-0.160268
	XI	0.41583	0.265413
	XII	0.43859	0.292527
	XIII	0.44706	0.302741
	XIV	0.0213647	-0.104691
	XV	-0.015858	-0.187301
	XVI	-0.0948064	0.120985
	XVII	-0.0933364	-0.336923
	XVIII	-0.0498625	-0.308187
	XIX	-0.499234	-0.478305
	XX	0.629414	0.39031
	XXI	0.554165	0.225455
	XXII	-0.868835	-0.672456
	XXIII	-0.0584083	-0.152397
	XXIV	0.225986	-0.0519307
	XXV	0.403287	0.42569
	XXVI	0.359627	0.223173
	XXVII	0.293041	0.107761
	XXVIII	0.247213	0.0393976
	XXIX	0.269889	0.0214781
	XXX	0.704612	0.350186
	XXXI	-0.862738	-0.619204
	XXXII	-0.853276	-0.618623
	XXXIII	0.462009	0.203306
	XXXIV	0.398559	0.197126
	XXXV	0.695754	0.358935
	XXXVII	0.52156	0.424156
	XXXVIII	0.0493383	0.0483097
	Floral-a	0.819733	1
	w vectors:
	Variable	w1
	I	-0.0899671
	II	-0.14049
	III	0.282359
	IV	0.105115
	V	-0.00355556
	VI	-0.366554
	VII	0.0621975
	VIII	-0.0079191
	IX	0.0780234
	X	-0.0797395
	XI	0.132053
	XII	0.145543
	XIII	0.150625
	XIV	-0.0520876
	XV	-0.0931893
	XVI	0.0601944
	XVII	-0.167632
	XVIII	-0.153334
	XIX	-0.237975
	XX	0.194194
	XXI	0.112172
	XXII	-0.334572
	XXIII	-0.0758234
	XXIV	-0.0258375
	XXV	0.211797
	XXVI	0.111037
	XXVII	0.0536151
	XXVIII	0.0196018
	XXIX	0.0106861
	XXX	0.174231
	XXXI	-0.308077
	XXXII	-0.307788
	XXXIII	0.101153
	XXXIV	0.0980779
	XXXV	0.178584
	XXXVII	0.211034
	XXXVIII	0.0240359
	w* vectors:
	Variable	w*1
	I	-0.0899671
	II	-0.14049
	III	0.282359
	IV	0.105115
	V	-0.00355556
	VI	-0.366554
	VII	0.0621975
	VIII	-0.0079191
	IX	0.0780234
	X	-0.0797395
	XI	0.132053
	XII	0.145543
	XIII	0.150625
	XIV	-0.0520876
	XV	-0.0931893
	XVI	0.0601944
	XVII	-0.167632
	XVIII	-0.153334
	XIX	-0.237975
	XX	0.194194
	XXI	0.112172
	XXII	-0.334572
	XXIII	-0.0758234
	XXIV	-0.0258375
	XXV	0.211797
	XXVI	0.111037
	XXVII	0.0536151
	XXVIII	0.0196018
	XXIX	0.0106861
	XXX	0.174231
	XXXI	-0.308077
	XXXII	-0.307788
	XXXIII	0.101153
	XXXIV	0.0980779
	XXXV	0.178584
	XXXVII	0.211034
	XXXVIII	0.0240359
	c vectors:
	Variable	c1
	Floral-a	0.334327
	p vectors:
	Variable	p1
	I	-0.0795509
	II	-0.0916962
	III	0.145414
	IV	0.112911
	V	0.0425829
	VI	-0.346263
	VII	0.126526
	VIII	-0.0108626
	IX	0.115448
	X	-0.0140893
	XI	0.169596
	XII	0.178878
	XIII	0.182333
	XIV	0.00871356
	XV	-0.00646765
	XVI	-0.0386666
	XVII	-0.0380671
	XVIII	-0.0203363
	XIX	-0.203612
	XX	0.256706
	XXI	0.226015
	XXII	-0.354353
	XXIII	-0.0238217
	XXIV	0.0921681
	XXV	0.16448
	XXVI	0.146673
	XXVII	0.119516
	XXVIII	0.100825
	XXIX	0.110074
	XXX	0.287375
	XXXI	-0.351866
	XXXII	-0.348007
	XXXIII	0.18843
	XXXIV	0.162552
	XXXV	0.283762
	XXXVII	0.212717
	XXXVIII	0.0201225
	Scores on t:
	Observation	t1
	ARG_ME	-4.30305
	ARG_ME	-4.68249
	ITA_SP	-1.23059
	ITA_SP	-0.581226
	ITA_VF	2.46204
	ITA_VF	2.09825
	NZL_GI	2.67446
	NZL_GI	2.11655
	NZL_MA	0.981021
	RSA_DL	0.460757
	RSA_DL	0.533129
	RSA_IL	-0.52884
	NZL_MA	1.27639
	RSA_IL	-1.03853
	The scores corresponding to the validation set are displayed in the second part of the table
	Standardized scores on t:
	Observation	t1
	ARG_ME	-0.52915
	ARG_ME	-0.57581
	ITA_SP	-0.151326
	ITA_SP	-0.0714739
	ITA_VF	0.302759
	ITA_VF	0.258023
	NZL_GI	0.32888
	NZL_GI	0.260274
	NZL_MA	0.120637
	RSA_DL	0.0566598
	RSA_DL	0.0655594
	RSA_IL	-0.0650319
	NZL_MA	0.156959
	RSA_IL	-0.127709
	The scores corresponding to the validation set are displayed in the second part of the table
	Scores on u:
	Observation	u1
	ARG_ME	-4.20018
	ARG_ME	-3.49771
	ITA_SP	-0.951261
	ITA_SP	0.278061
	ITA_VF	3.43917
	ITA_VF	0.278061
	NZL_GI	5.63439
	NZL_GI	4.05383
	NZL_MA	-0.951261
	RSA_DL	-0.951261
	RSA_DL	-2.18058
	RSA_IL	-0.951261
	Scores on u~:
	Observation	u~1
	ARG_ME	-4.20018
	ARG_ME	-3.49771
	ITA_SP	-0.951261
	ITA_SP	0.278061
	ITA_VF	3.43917
	ITA_VF	0.278061
	NZL_GI	5.63439
	NZL_GI	4.05383
	NZL_MA	-0.951261
	RSA_DL	-0.951261
	RSA_DL	-2.18058
	RSA_IL	-0.951261
	Q² quality index:
	Component	Comp1
	Floral-a	0.369349
	Total	0.369349
	Cumulative Q² quality index:
	Component	Comp1
	Floral-a	0.369349
	Total	0.369349
	Variable Importance in the Projection (VIP):
	Variable	VIP(1)	Standard deviation	Lower bound(95%)	Upper bound(95%)
	VI	2.22966	0.707605	0.498214	3.96111
	XXII	2.03512	0.590823	0.589433	3.48082
	XXXI	1.87396	0.586777	0.43817	3.30975
	XXXII	1.8722	0.67087	0.230645	3.51376
	III	1.71752	0.673386	0.0698057	3.36524
	XIX	1.44754	0.53321	0.142825	2.75226
	XXV	1.28831	0.879577	-0.863939	3.44056
	XXXVII	1.28367	0.701221	-0.43216	2.99949
	XX	1.18124	0.485849	-0.00759386	2.37007
	XXXV	1.08628	0.727631	-0.694164	2.86673
	XXX	1.0598	0.362519	0.172752	1.94686
	XVII	1.01967	0.804165	-0.948056	2.98739
	XVIII	0.932697	0.869291	-1.19438	3.05977
	XIII	0.916218	0.932503	-1.36553	3.19797
	XII	0.885304	0.918469	-1.36211	3.13272
	II	0.854568	0.683784	-0.818591	2.52773
	XI	0.803248	0.923283	-1.45594	3.06244
	XXI	0.682318	0.514797	-0.577346	1.94198
	XXVI	0.675413	0.564332	-0.705458	2.05628
	IV	0.639391	0.46031	-0.486947	1.76573
	XXXIII	0.615287	0.646941	-0.967721	2.1983
	XXXIV	0.596584	0.612661	-0.902544	2.09571
	XV	0.566848	0.784908	-1.35375	2.48745
	I	0.547249	0.358655	-0.330348	1.42485
	X	0.485036	0.289947	-0.224439	1.19451
	IX	0.474598	0.420291	-0.553818	1.50301
	XXIII	0.461216	0.583085	-0.965541	1.88797
	VII	0.378332	0.321474	-0.408287	1.16495
	XVI	0.366148	0.276603	-0.310675	1.04297
	XXVII	0.326128	0.517349	-0.939778	1.59203
	XIV	0.316837	0.490965	-0.884512	1.51819
	XXIV	0.157163	0.51237	-1.09656	1.41089
	XXXVIII	0.146205	0.479648	-1.02745	1.31986
	XXVIII	0.119233	0.28361	-0.574735	0.813201
	XXIX	0.0650013	0.338365	-0.762948	0.892951
	VIII	0.04817	0.230172	-0.515041	0.611381
	V	0.0216277	0.33128	-0.788985	0.832241
	Model parameters:
	Variable	Floral-a
	Intercept	2.31507
	I	-2.38675e-10
	II	-4.40651e-09
	III	4.49036e-09
	IV	1.71863e-10
	V	-4.27811e-12
	VI	-2.07046e-10
	VII	4.5883e-10
	VIII	-4.75668e-10
	IX	1.58688e-11
	X	-3.54016e-09
	XI	1.45623e-08
	XII	2.17968e-10
	XIII	2.86589e-09
	XIV	-7.14022e-10
	XV	-6.10251e-09
	XVI	4.8111e-09
	XVII	-4.59321e-09
	XVIII	-2.46533e-09
	XIX	-7.21663e-08
	XX	1.08461e-10
	XXI	9.281e-09
	XXII	-3.65128e-10
	XXIII	-6.09702e-08
	XXIV	-4.33922e-10
	XXV	5.52765e-09
	XXVI	7.61202e-10
	XXVII	4.87606e-09
	XXVIII	1.84471e-10
	XXIX	5.21046e-11
	XXX	1.23987e-08
	XXXI	-1.84391e-09
	XXXII	-1.19758e-10
	XXXIII	9.37939e-11
	XXXIV	3.38214e-09
	XXXV	3.6464e-09
	XXXVII	6.75454e-10
	XXXVIII	3.11724e-10
	Equation of the model:
	Floral-a = 2.31506780349997-2.38674562036932E-10*I-4.40650891212191E-09*II+4.49035815634561E-09*III+1.71863443937736E-10*IV-4.27811148757819E-12*V-2.07045747059154E-10*VI+4.58829676534815E-10*VII-4.75668478907908E-10*VIII+1.58688446042701E-11*IX-3.5401566755864E-09*X+1.45622535374786E-08*XI+2.17968486522581E-10*XII+2.8658887620796E-09*XIII-7.14022309666148E-10*XIV-6.10250767817756E-09*XV+4.811097…
	Results for variable Floral-a:
	Goodness of fit statistics (Variable Floral-a):
	Observations	12
	Sum of weights	12
	DF	10
	R²	0.671963
	Std. deviation	0.204621
	MSE	0.0348913
	RMSE	0.186792
	VIDs (Variable Floral-a):
	Variable	VID	Std. deviation	Lower bound (95%)	Upper bound (95%)
	I	-0.19505	0.339585	-1.02598	0.635883
	II	-0.224829	0.482543	-1.40557	0.955911
	III	0.35654	0.27634	-0.31964	1.03272
	IV	0.276846	0.44965	-0.823407	1.3771
	V	0.104409	0.497609	-1.1132	1.32201
	VI	-0.848999	0.214296	-1.37336	-0.324636
	VII	0.310228	0.362545	-0.576888	1.19734
	VIII	-0.0266339	0.128714	-0.341585	0.288318
	IX	0.283065	0.46391	-0.852082	1.41821
	X	-0.0345453	0.240128	-0.622118	0.553027
	XI	0.41583	0.3888	-0.535529	1.36719
	XII	0.43859	0.37952	-0.490062	1.36724
	XIII	0.44706	0.37916	-0.48071	1.37483
	XIV	0.0213647	0.528337	-1.27143	1.31416
	XV	-0.015858	0.542758	-1.34394	1.31222
	XVI	-0.0948064	0.114233	-0.374324	0.184712
	XVII	-0.0933364	0.439059	-1.16767	0.981002
	XVIII	-0.0498625	0.425503	-1.09103	0.991305
	XIX	-0.499234	0.191513	-0.967849	-0.0306181
	XX	0.629414	0.260983	-0.00918715	1.26802
	XXI	0.554165	0.280007	-0.130987	1.23932
	XXII	-0.868835	0.25964	-1.50415	-0.233519
	XXIII	-0.0584083	0.510741	-1.30815	1.19133
	XXIV	0.225986	0.512572	-1.02823	1.48021
	XXV	0.403287	0.431793	-0.653271	1.45985
	XXVI	0.359627	0.279174	-0.323488	1.04274
	XXVII	0.293041	0.28223	-0.397551	0.983634
	XXVIII	0.247213	0.440046	-0.829541	1.32397
	XXIX	0.269889	0.498148	-0.949034	1.48881
	XXX	0.704612	0.265866	0.0540611	1.35516
	XXXI	-0.862738	0.269543	-1.52228	-0.203191
	XXXII	-0.853276	0.267179	-1.50704	-0.199513
	XXXIII	0.462009	0.465965	-0.678165	1.60218
	XXXIV	0.398559	0.367662	-0.501078	1.2982
	XXXV	0.695754	0.0683253	0.528567	0.86294
	XXXVII	0.52156	0.303595	-0.221311	1.26443
	XXXVIII	0.0493383	0.213773	-0.473745	0.572421
	Coefficients (Variable Floral-a):
	Variable	Coefficient	Std. deviation	Lower bound (95%)	Upper bound (95%)
	Intercept	2.31507	0.372104	1.40456	3.22557
	I	-2.38675e-10	1.5923e-10	-6.28296e-10	1.50947e-10
	II	-4.40651e-09	3.90849e-09	-1.39702e-08	5.15722e-09
	III	4.49036e-09	2.47628e-09	-1.56887e-09	1.05496e-08
	IV	1.71863e-10	9.24495e-11	-5.43522e-11	3.98079e-10
	V	-4.27811e-12	9.06928e-11	-2.26195e-10	2.17639e-10
	VI	-2.07046e-10	1.04472e-10	-4.6268e-10	4.85886e-11
	VII	4.5883e-10	3.87952e-10	-4.90454e-10	1.40811e-09
	VIII	-4.75668e-10	3.23577e-09	-8.39331e-09	7.44198e-09
	IX	1.58688e-11	1.30787e-11	-1.61336e-11	4.78713e-11
	X	-3.54016e-09	2.2117e-09	-8.95199e-09	1.87167e-09
	XI	1.45623e-08	1.32674e-08	-1.79019e-08	4.70264e-08
	XII	2.17968e-10	1.81154e-10	-2.25298e-10	6.61235e-10
	XIII	2.86589e-09	2.32875e-09	-2.83235e-09	8.56413e-09
	XIV	-7.14022e-10	1.35717e-09	-4.0349e-09	2.60685e-09
	XV	-6.10251e-09	8.78635e-09	-2.76019e-08	1.53969e-08
	XVI	4.8111e-09	3.27752e-09	-3.20871e-09	1.28309e-08
	XVII	-4.59321e-09	4.00558e-09	-1.43945e-08	5.20808e-09
	XVIII	-2.46533e-09	2.38951e-09	-8.31225e-09	3.3816e-09
	XIX	-7.21663e-08	4.61807e-08	-1.85166e-07	4.08338e-08
	XX	1.08461e-10	5.70033e-11	-3.10215e-11	2.47943e-10
	XXI	9.281e-09	6.05816e-09	-5.54278e-09	2.41048e-08
	XXII	-3.65128e-10	1.53629e-10	-7.41044e-10	1.07879e-11
	XXIII	-6.09702e-08	8.95313e-08	-2.80045e-07	1.58105e-07
	XXIV	-4.33922e-10	1.77595e-09	-4.77952e-09	3.91167e-09
	XXV	5.52765e-09	3.41712e-09	-2.83374e-09	1.3889e-08
	XXVI	7.61202e-10	4.11276e-10	-2.45153e-10	1.76756e-09
	XXVII	4.87606e-09	7.41694e-09	-1.32725e-08	2.30247e-08
	XXVIII	1.84471e-10	4.87067e-10	-1.00734e-09	1.37628e-09
	XXIX	5.21046e-11	4.20755e-10	-9.77446e-10	1.08166e-09
	XXX	1.23987e-08	4.85359e-09	5.22446e-10	2.4275e-08
	XXXI	-1.84391e-09	7.78431e-10	-3.74866e-09	6.08435e-11
	XXXII	-1.19758e-10	5.60026e-11	-2.56791e-10	1.72756e-11
	XXXIII	9.37939e-11	8.66025e-11	-1.18115e-10	3.05703e-10
	XXXIV	3.38214e-09	2.51694e-09	-2.77658e-09	9.54086e-09
	XXXV	3.6464e-09	1.95599e-09	-1.13974e-09	8.43255e-09
	XXXVII	6.75454e-10	4.55529e-10	-4.39187e-10	1.79009e-09
	XXXVIII	3.11724e-10	1.02853e-09	-2.20499e-09	2.82844e-09
	Standardized coefficients (Variable Floral-a):
	Variable	Coefficient	Std. deviation	Lower bound (95%)	Upper bound (95%)
	I	-0.0300784	0.0200666	-0.0791796	0.0190227
	II	-0.0469696	0.0416611	-0.148911	0.0549715
	III	0.0944002	0.0520584	-0.0329821	0.221782
	IV	0.0351429	0.0189042	-0.011114	0.0813997
	V	-0.00118872	0.0252	-0.0628509	0.0604734
	VI	-0.122549	0.0618363	-0.273857	0.0287592
	VII	0.0207943	0.0175821	-0.0222275	0.063816
	VIII	-0.00264757	0.0180103	-0.0467171	0.041422
	IX	0.0260853	0.0214989	-0.0265205	0.0786911
	X	-0.026659	0.0166551	-0.0674127	0.0140946
	XI	0.0441489	0.0402233	-0.0542739	0.142572
	XII	0.0486589	0.0404404	-0.0502953	0.147613
	XIII	0.0503581	0.0409197	-0.0497687	0.150485
	XIV	-0.0174143	0.0331	-0.0984071	0.0635785
	XV	-0.0311557	0.0448578	-0.140919	0.0786073
	XVI	0.0201246	0.0137097	-0.0134219	0.0536711
	XVII	-0.0560439	0.0488739	-0.175634	0.0635462
	XVIII	-0.0512638	0.0496873	-0.172844	0.0703166
	XIX	-0.0795613	0.0509129	-0.204141	0.0450181
	XX	0.0649243	0.0341221	-0.0185694	0.148418
	XXI	0.0375022	0.0244795	-0.022397	0.0974015
	XXII	-0.111856	0.047064	-0.227018	0.00330487
	XXIII	-0.0253498	0.0372247	-0.116435	0.0657358
	XXIV	-0.00863817	0.0353542	-0.0951467	0.0778703
	XXV	0.0708093	0.0437734	-0.0363003	0.177919
	XXVI	0.0371227	0.0200573	-0.0119558	0.0862012
	XXVII	0.017925	0.0272655	-0.0487914	0.0846413
	XXVIII	0.0065534	0.0173032	-0.0357861	0.0488929
	XXIX	0.00357267	0.02885	-0.0670207	0.074166
	XXX	0.05825	0.0228024	0.00245448	0.114045
	XXXI	-0.102999	0.0434822	-0.209396	0.00339864
	XXXII	-0.102902	0.0481202	-0.220648	0.014844
	XXXIII	0.033818	0.0312251	-0.0425871	0.110223
	XXXIV	0.0327901	0.0244018	-0.0269191	0.0924992
	XXXV	0.0597054	0.032027	-0.0186619	0.138073
	XXXVII	0.0705542	0.0475821	-0.045875	0.186983
	XXXVIII	0.00803584	0.0265141	-0.0568418	0.0729135
	Predictions and residuals (Variable Floral-a):
	Observation	Weight	Floral-a	Pred(Floral-a)	Residual	Std. residual	Std. dev. on pred. (Mean)	Lower bound 95%(Mean)	Upper bound 95%(Mean)	Std. dev. on pred. (Observation)	Lower bound 95% (Observation)	Upper bound 95% (Observation)
	ARG_ME	1	1.63	1.61828	0.0117156	0.0376758	0.12334	1.31648	1.92009	0.238919	1.03367	2.2029
	ARG_ME	1	1.71	1.57507	0.134927	0.433909	0.1318	1.25257	1.89758	0.243395	0.979508	2.17064
	ITA_SP	1	2	1.96819	0.0318108	0.1023	0.0666928	1.805	2.13138	0.215215	1.44158	2.4948
	ITA_SP	1	2.14	2.04214	0.097859	0.314702	0.0608525	1.89324	2.19104	0.213477	1.51978	2.5645
	ITA_VF	1	2.5	2.38872	0.11128	0.357864	0.085598	2.17927	2.59817	0.221803	1.84599	2.93145
	ITA_VF	1	2.14	2.34729	-0.20729	-0.666619	0.0792253	2.15343	2.54115	0.219423	1.81038	2.8842
	NZL_GI	1	2.75	2.41291	0.337089	1.08404	0.0895424	2.19381	2.63201	0.223355	1.86638	2.95944
	NZL_GI	1	2.57	2.34937	0.220626	0.709504	0.079533	2.15476	2.54398	0.219534	1.81219	2.88655
	NZL_MA	1	2	2.22006	-0.220056	-0.707672	0.0640193	2.06341	2.37671	0.214402	1.69543	2.74468
	RSA_DL	1	2	2.16081	-0.160806	-0.517133	0.0601959	2.01351	2.3081	0.213291	1.6389	2.68271
	RSA_DL	1	1.86	2.16905	-0.309048	-0.993861	0.060573	2.02083	2.31727	0.213398	1.64688	2.69121
	RSA_IL	1	2	2.04811	-0.0481069	-0.154706	0.0605492	1.89995	2.19627	0.213391	1.52596	2.57026
	Predictions and residuals (Variable Floral-a):
	NZL_MA	1	1.43	2.25369	-0.823694	-2.6489	0.12334	1.95189	2.55549	0.238919	1.66908	2.83831
	RSA_IL	1	1.57	1.99006	-0.420061	-1.35086	0.1318	1.66756	2.31256	0.243395	1.3945	2.58563
	The predictions and residuals corresponding to the observations of the validation set are displayed in the second part of the table
	Outliers analysis:
	Observation	DModX	DModY	Standardized dModX	Standardized dModY
	ARG_ME	0.599137	0.0376758	0.627472	0.0627197
	ARG_ME	0.60475	0.433909	0.633351	0.722338
	ITA_SP	0.980162	0.1023	1.02652	0.170301
	ITA_SP	0.962927	0.314702	1.00847	0.523892
	ITA_VF	0.841085	0.357864	0.880862	0.595744
	ITA_VF	1.06382	0.666619	1.11413	1.10974
	NZL_GI	0.693222	1.08404	0.726006	1.80462
	NZL_GI	0.66444	0.709504	0.695863	1.18113
	NZL_MA	1.04509	0.707672	1.09452	1.17808
	RSA_DL	0.621904	0.517133	0.651316	0.860883
	RSA_DL	0.534204	0.993861	0.559468	1.6545
	RSA_IL	1.95001	0.154706	2.04223	0.257542
	Outliers analysis:
	NZL_MA	1.06862	2.4181	1.11916	4.02547
	RSA_IL	1.3592	1.23316	1.42347	2.05288
	The outlier information corresponding to the validation set is displayed in the second part of the table
	Values of DModX and DModY that are greater than their respective critical values are displayed in bold (DCrit(X)=1.475 / DCrit(Y)=1.687)

## Sheet: PN OQJ PLS 
	XLSTAT 2022.5.1.1388 - PLS Regression - Start time: 15/11/2023 at 10:29:52 / End time: 15/11/2023 at 10:30:15 / Microsoft Excel 16.016731
	Y / Dependent variables: Workbook = Pinot noir dataset.xlsm / Sheet = Sensory data / Range = 'Sensory data'!$Y$1:$Y$15 / 14 rows and 1 column
	X / Quantitative: Workbook = Pinot noir dataset.xlsm / Sheet = Sensory data / Range = 'Sensory data'!$D$1:$X$15 / 14 rows and 21 columns
	Observation labels: Workbook = Pinot noir dataset.xlsm / Sheet = Sensory data / Range = 'Sensory data'!$B$2:$B$16 / 14 rows and 1 column
	Method: PLS-R
	Algorithm: Fast
	Stop conditions: Fixed number = 5
	Cross-validation: Jackknife(LOO)
	Variables: Center: Yes / Reduce: Yes
	Confidence interval (%): 95
	Validation: Random
	Number of observations in the validation set: 2
	Number of removed observations: 1
	Summary statistics:
	Variable	Observations	Obs. with missing data	Obs. without missing data	Minimum	Maximum	Mean	Std. deviation
	OQJ	11	0	11	2.6	3.6	3.11818	0.32808
	violet-red	11	0	11	2.8	4.6	3.75537	0.614003
	red-brown	11	0	11	2.7	4.09091	3.39008	0.446797
	Fresh wood-a	11	0	11	1.4	2.8	1.99256	0.402796
	Coffee-a	11	0	11	0.8	1.8	1.31488	0.350944
	Cloves-a	11	0	11	0.8	1.6	1.13471	0.219873
	Black pepper-a	11	0	11	0.2	1.3	0.897521	0.33747
	Licorice-a	11	0	11	0.4	1.4	0.786777	0.357409
	Cherry-a	11	0	11	1	2.6	1.72066	0.433134
	Strawberry-a	11	0	11	0.2	1.4	1.02397	0.354389
	Strawberry Jam-a	11	0	11	0.7	1.8	1.11983	0.338392
	Rose-a	11	0	11	0.8	2	1.38347	0.425661
	Green Bell Pepper-a	11	0	11	0.4	2.09091	1.00826	0.492882
	Warmness	11	0	11	1.6	2.8	2.25455	0.415605
	Astringency	11	0	11	1.6	2.4	1.91818	0.321926
	Sourness	11	0	11	0.8	2.3	1.68182	0.547391
	Bitterness	11	0	11	0.6	1.5	1.01818	0.318805
	Sweetness	11	0	11	0.7	1.6	1.26364	0.294186
	Woody-f	11	0	11	1.8	2.9	2.31818	0.378994
	Red Fruit-f	11	0	11	1.2	2.7	1.85455	0.450252
	Vegetative-f	11	0	11	0.6	1.7	0.927273	0.325856
	Spicy-f	11	0	11	0.8	1.8	1.32727	0.371728
	Summary statistics (Quantitative data / Validation):
	Variable	Observations	Obs. with missing data	Obs. without missing data	Minimum	Maximum	Mean	Std. deviation
	OQJ	2	0	2	2.5	2.6	2.55	0.0707107
	violet-red	2	0	2	3.7	3.8	3.75	0.0707107
	red-brown	2	0	2	3	4.2	3.6	0.848528
	Fresh wood-a	2	0	2	1.4	2.8	2.1	0.989949
	Coffee-a	2	0	2	0.9	1	0.95	0.0707107
	Cloves-a	2	0	2	1	1	1	0
	Black pepper-a	2	0	2	1	1.1	1.05	0.0707107
	Licorice-a	2	0	2	0.2	0.8	0.5	0.424264
	Cherry-a	2	0	2	1.8	1.8	1.8	0
	Strawberry-a	2	0	2	0.8	1.4	1.1	0.424264
	Strawberry Jam-a	2	0	2	1	1.8	1.4	0.565685
	Rose-a	2	0	2	1.3	1.8	1.55	0.353553
	Green Bell Pepper-a	2	0	2	0.6	0.7	0.65	0.0707107
	Warmness	2	0	2	2.5	3	2.75	0.353553
	Astringency	2	0	2	1.4	1.8	1.6	0.282843
	Sourness	2	0	2	1.8	2.1	1.95	0.212132
	Bitterness	2	0	2	0.4	1	0.7	0.424264
	Sweetness	2	0	2	1	1.9	1.45	0.636396
	Woody-f	2	0	2	1.8	1.8	1.8	0
	Red Fruit-f	2	0	2	1.4	2.5	1.95	0.777817
	Vegetative-f	2	0	2	0.7	1	0.85	0.212132
	Spicy-f	2	0	2	1.6	1.6	1.6	0
	Correlation matrix:
	Variables	violet-red	red-brown	Fresh wood-a	Coffee-a	Cloves-a	Black pepper-a	Licorice-a	Cherry-a	Strawberry-a	Strawberry Jam-a	Rose-a	Green Bell Pepper-a	Warmness	Astringency	Sourness	Bitterness	Sweetness	Woody-f	Red Fruit-f	Vegetative-f	Spicy-f	OQJ
	violet-red	1	0.678188	0.378668	0.243291	-0.232614	-0.169181	-0.6991	-0.0627505	0.299379	0.346046	0.106179	-0.045248	-0.0326132	0.201821	0.162609	0.471768	-0.35564	0.18237	0.0958411	0.310212	-0.182132	0.355987
	red-brown	0.678188	1	0.15201	0.207646	-0.0505753	-0.214053	-0.776583	-0.29914	0.330842	0.335633	0.114165	0.238228	-0.0668044	0.355951	0.0214914	0.714288	-0.463645	0.181021	-0.254624	0.409161	-0.372054	0.398268
	Fresh wood-a	0.378668	0.15201	1	0.0775663	-0.499115	-0.25599	-0.387788	0.364963	0.249285	0.266217	0.0306872	-0.195269	0.576129	0.756908	0.122194	-0.326618	0.0995247	-0.227702	0.281664	-0.116738	-0.251084	0.22539
	Coffee-a	0.243291	0.207646	0.0775663	1	0.375214	-0.0640661	0.20743	-0.435277	-0.225762	-0.000993261	-0.207978	0.397788	-0.424346	0.183244	-0.31173	0.249228	0.284894	-0.266751	-0.00737463	0.0755934	0.1471	0.229549
	Cloves-a	-0.232614	-0.0505753	-0.499115	0.375214	1	0.446685	0.441288	-0.24745	-0.589574	0.0932336	0.0539857	0.0886771	-0.405806	-0.235851	-0.360568	0.0627235	-0.258218	-0.24943	-0.249691	-0.160452	0.229734	0.231084
	Black pepper-a	-0.169181	-0.214053	-0.25599	-0.0640661	0.446685	1	0.373817	0.499919	0.197492	-0.546862	0.637266	0.340785	0.122269	-0.174433	0.635065	0.0156706	-0.541258	0.487989	0.485001	0.499176	0.787597	-0.274619
	Licorice-a	-0.6991	-0.776583	-0.387788	0.20743	0.441288	0.373817	1	-0.00414469	-0.372751	-0.512432	-0.0899641	0.019495	-0.136034	-0.28451	-0.0766282	-0.386228	0.406523	-0.247038	0.159718	-0.233889	0.541492	-0.467568
	Cherry-a	-0.0627505	-0.29914	0.364963	-0.435277	-0.24745	0.499919	-0.00414469	1	0.47849	-0.404037	0.208909	-0.0384695	0.748617	0.283904	0.670831	-0.369697	-0.310286	0.330317	0.611297	0.244879	0.271123	-0.154527
	Strawberry-a	0.299379	0.330842	0.249285	-0.225762	-0.589574	0.197492	-0.372751	0.47849	1	-0.44838	0.402006	0.368986	0.404398	0.328878	0.800548	0.422218	-0.193975	0.732172	0.628519	0.678665	0.257464	-0.161283
	Strawberry Jam-a	0.346046	0.335633	0.266217	-0.000993261	0.0932336	-0.546862	-0.512432	-0.404037	-0.44838	1	-0.0793145	-0.449219	-0.250218	0.0881544	-0.666796	-0.0323282	0.00888292	-0.423441	-0.43025	-0.60889	-0.615417	0.758781
	Rose-a	0.106179	0.114165	0.0306872	-0.207978	0.0539857	0.637266	-0.0899641	0.208909	0.402006	-0.0793145	1	0.275357	-0.0226575	-0.0705636	0.574072	0.222838	-0.411826	0.622488	0.514613	0.396171	0.604674	0.00692401
	Green Bell Pepper-a	-0.045248	0.238228	-0.195269	0.397788	0.0886771	0.340785	0.019495	-0.0384695	0.368986	-0.449219	0.275357	1	-0.349025	-0.127088	0.283988	0.568818	0.0123113	0.601122	0.151792	0.709955	0.325629	-0.142132
	Warmness	-0.0326132	-0.0668044	0.576129	-0.424346	-0.405806	0.122269	-0.136034	0.748617	0.404398	-0.250218	-0.0226575	-0.349025	1	0.679471	0.492711	-0.483717	-0.284776	-0.0958082	0.313836	0.0617575	-0.0559017	-0.19135
	Astringency	0.201821	0.355951	0.756908	0.183244	-0.235851	-0.174433	-0.28451	0.283904	0.328878	0.0881544	-0.0705636	-0.127088	0.679471	1	0.115559	-0.169184	-0.0556746	-0.306239	0.220142	-0.033798	-0.196755	0.280601
	Sourness	0.162609	0.0214914	0.122194	-0.31173	-0.360568	0.635065	-0.0766282	0.670831	0.800548	-0.666796	0.574072	0.283988	0.492711	0.115559	1	0.133881	-0.451625	0.729612	0.694182	0.754304	0.592418	-0.44344
	Bitterness	0.471768	0.714288	-0.326618	0.249228	0.0627235	0.0156706	-0.386228	-0.369697	0.422218	-0.0323282	0.222838	0.568818	-0.483717	-0.169184	0.133881	1	-0.216155	0.551511	-0.0702991	0.581941	-0.0130409	0.101693
	Sweetness	-0.35564	-0.463645	0.0995247	0.284894	-0.258218	-0.541258	0.406523	-0.310286	-0.193975	0.00888292	-0.411826	0.0123113	-0.284776	-0.0556746	-0.451625	-0.216155	1	-0.325331	0.0240213	-0.478907	-0.108901	-0.0753522
	Woody-f	0.18237	0.181021	-0.227702	-0.266751	-0.24943	0.487989	-0.247038	0.330317	0.732172	-0.423441	0.622488	0.601122	-0.0958082	-0.306239	0.729612	0.551511	-0.325331	1	0.497583	0.772929	0.464603	-0.171816
	Red Fruit-f	0.0958411	-0.254624	0.281664	-0.00737463	-0.249691	0.485001	0.159718	0.611297	0.628519	-0.43025	0.514613	0.151792	0.313836	0.220142	0.694182	-0.0702991	0.0240213	0.497583	1	0.295559	0.725115	-0.0209243
	Vegetative-f	0.310212	0.409161	-0.116738	0.0755934	-0.160452	0.499176	-0.233889	0.244879	0.678665	-0.60889	0.396171	0.709955	0.0617575	-0.033798	0.754304	0.581941	-0.478907	0.772929	0.295559	1	0.397771	-0.360553
	Spicy-f	-0.182132	-0.372054	-0.251084	0.1471	0.229734	0.787597	0.541492	0.271123	0.257464	-0.615417	0.604674	0.325629	-0.0559017	-0.196755	0.592418	-0.0130409	-0.108901	0.464603	0.725115	0.397771	1	-0.28326
	OQJ	0.355987	0.398268	0.22539	0.229549	0.231084	-0.274619	-0.467568	-0.154527	-0.161283	0.758781	0.00692401	-0.142132	-0.19135	0.280601	-0.44344	0.101693	-0.0753522	-0.171816	-0.0209243	-0.360553	-0.28326	1
	Model quality:
	Statistic	Comp1	Comp2	Comp3	Comp4	Comp5
	Q² cum	-0.235795	-1.20489	-1.8985	-4.49522	-5.26816
	R²Y cum	0.488659	0.700016	0.816813	0.933059	0.957594
	R²X cum	0.238424	0.412616	0.561294	0.615504	0.751566
	Correlation matrix of the variables with the t and u~ components:
		t1	t2	t3	t4	t5	u~1	u~2	u~3	u~4	u~5
	violet-red	0.462342	0.529844	-0.47563	-0.120295	-0.0671225	0.355987	0.355987	0.355987	0.355987	0.355987
	red-brown	0.533712	0.443635	-0.616659	-0.0445422	0.297724	0.398268	0.398268	0.398268	0.398268	0.398268
	Fresh wood-a	0.308908	0.286735	-0.14283	0.0943855	-0.76076	0.22539	0.22539	0.22539	0.22539	0.22539
	Coffee-a	0.258197	0.102413	0.147144	-0.299176	0.299679	0.229549	0.229549	0.229549	0.229549	0.229549
	Cloves-a	0.0726376	0.103245	0.582779	-0.432831	0.618385	0.231084	0.231084	0.231084	0.231084	0.231084
	Black pepper-a	-0.695606	0.499066	0.210019	-0.336976	0.200087	-0.274619	-0.274619	-0.274619	-0.274619	-0.274619
	Licorice-a	-0.543838	-0.395869	0.601077	-0.284638	0.051544	-0.467568	-0.467568	-0.467568	-0.467568	-0.467568
	Cherry-a	-0.535091	0.325342	-0.00578726	0.298299	-0.359948	-0.154527	-0.154527	-0.154527	-0.154527	-0.154527
	Strawberry-a	-0.407773	0.487911	-0.583255	0.393652	-0.173773	-0.161283	-0.161283	-0.161283	-0.161283	-0.161283
	Strawberry Jam-a	0.904908	0.110407	0.223847	0.0739469	-0.102342	0.758781	0.758781	0.758781	0.758781	0.758781
	Rose-a	-0.328208	0.744064	0.0604499	-0.191518	-0.128454	0.00692401	0.00692401	0.00692401	0.00692401	0.00692401
	Green Bell Pepper-a	-0.352449	0.263294	-0.239491	0.10519	0.498785	-0.142132	-0.142132	-0.142132	-0.142132	-0.142132
	Warmness	-0.227336	0.083728	-0.24195	0.0979328	-0.580991	-0.19135	-0.19135	-0.19135	-0.19135	-0.19135
	Astringency	0.266128	0.280589	-0.170582	0.0925665	-0.423545	0.280601	0.280601	0.280601	0.280601	0.280601
	Sourness	-0.721092	0.490486	-0.417437	-0.0175625	-0.211672	-0.44344	-0.44344	-0.44344	-0.44344	-0.44344
	Bitterness	0.113358	0.356027	-0.495306	0.0543125	0.576626	0.101693	0.101693	0.101693	0.101693	0.101693
	Sweetness	0.0564692	-0.531117	0.302767	0.332803	-0.256895	-0.0753522	-0.0753522	-0.0753522	-0.0753522	-0.0753522
	Woody-f	-0.547046	0.523215	-0.364356	0.284146	0.221642	-0.171816	-0.171816	-0.171816	-0.171816	-0.171816
	Red Fruit-f	-0.553688	0.58338	0.160978	0.233653	-0.359058	-0.0209243	-0.0209243	-0.0209243	-0.0209243	-0.0209243
	Vegetative-f	-0.494823	0.422125	-0.652602	-0.103988	0.30769	-0.360553	-0.360553	-0.360553	-0.360553	-0.360553
	Spicy-f	-0.740744	0.406039	0.306368	-0.257215	0.0449835	-0.28326	-0.28326	-0.28326	-0.28326	-0.28326
	OQJ	0.699041	0.459736	0.341755	0.340949	0.156636	1	1	1	1	1
	w vectors:
	Variable	w1	w2	w3	w4	w5
	violet-red	0.254904	0.0465464	-0.400627	-0.162817	-0.0342812
	red-brown	0.285179	0.0357443	-0.339766	0.107895	0.223494
	Fresh wood-a	0.16139	0.013415	-0.232571	-0.248231	-0.501112
	Coffee-a	0.164368	0.0696379	0.00375561	-0.16303	0.254457
	Cloves-a	0.165467	0.255941	0.25247	-0.223824	0.38504
	Black pepper-a	-0.19664	0.300416	-0.0338291	-0.30228	0.119978
	Licorice-a	-0.334801	-0.124065	0.179778	-0.374	-0.0653102
	Cherry-a	-0.110649	0.311608	0.132946	0.242734	-0.141108
	Strawberry-a	-0.115487	0.175683	-0.191088	0.333364	-0.167903
	Strawberry Jam-a	0.543324	0.179156	0.143404	-0.00353051	-0.124442
	Rose-a	0.00495792	0.335499	-0.200922	-0.426474	-0.289465
	Green Bell Pepper-a	-0.101774	0.147971	-0.0319323	0.219503	0.138292
	Warmness	-0.137016	-0.046038	-0.134797	0.0396908	-0.1025
	Astringency	0.200924	0.134235	-0.0654363	0.0805406	-0.0364617
	Sourness	-0.317524	0.0860678	-0.313323	-0.0749132	-0.0768271
	Bitterness	0.0728167	0.0318681	-0.268408	0.0946428	0.0451536
	Sweetness	-0.0539557	-0.162993	0.245829	0.0873185	-0.415118
	Woody-f	-0.123028	0.298929	-0.056919	0.319141	-0.0109366
	Red Fruit-f	-0.0149828	0.519707	0.186111	0.144806	-0.174177
	Vegetative-f	-0.258173	-0.0207963	-0.396673	0.0483024	0.235858
	Spicy-f	-0.202828	0.332938	0.0909959	-0.191758	0.146312
	w* vectors:
	Variable	w*1	w*2	w*3	w*4	w*5
	violet-red	0.254904	0.175132	-0.269824	-0.314779	-0.258427
	red-brown	0.285179	0.179602	-0.205624	-0.00791011	0.217862
	Fresh wood-a	0.16139	0.0948275	-0.161746	-0.339324	-0.742735
	Coffee-a	0.164368	0.152553	0.117695	-0.0967462	0.185567
	Cloves-a	0.165467	0.33941	0.505969	0.0611314	0.42857
	Black pepper-a	-0.19664	0.201221	0.116459	-0.236691	-0.0485626
	Licorice-a	-0.334801	-0.292954	-0.0390247	-0.395978	-0.347275
	Cherry-a	-0.110649	0.255791	0.323992	0.425203	0.161667
	Strawberry-a	-0.115487	0.117426	-0.103384	0.27514	0.0280167
	Strawberry Jam-a	0.543324	0.453234	0.481916	0.267879	0.0663073
	Rose-a	0.00495792	0.338	0.0515245	-0.397456	-0.572482
	Green Bell Pepper-a	-0.101774	0.0966321	0.0402404	0.242166	0.310732
	Warmness	-0.137016	-0.115155	-0.220804	-0.0846636	-0.162787
	Astringency	0.200924	0.23559	0.110521	0.142785	0.0652114
	Sourness	-0.317524	-0.074106	-0.368671	-0.282545	-0.278019
	Bitterness	0.0728167	0.0686002	-0.217172	-0.027666	0.0254534
	Sweetness	-0.0539557	-0.190211	0.103764	0.145757	-0.311329
	Woody-f	-0.123028	0.236868	0.119994	0.38672	0.264436
	Red Fruit-f	-0.0149828	0.512149	0.568626	0.46505	0.156971
	Vegetative-f	-0.258173	-0.151031	-0.509475	-0.238628	0.0659381
	Spicy-f	-0.202828	0.230622	0.263243	-0.0435021	0.115336
	c vectors:
	Variable	c1	c2	c3	c4	c5
	OQJ	0.349903	0.300016	0.221976	0.392285	0.116273
	p vectors:
	Variable	p1	p2	p3	p4	p5
	violet-red	0.231424	0.345767	-0.30893	-0.138407	-0.0498261
	red-brown	0.267148	0.289509	-0.400531	-0.0512487	0.221005
	Fresh wood-a	0.154623	0.187118	-0.0927707	0.108597	-0.564725
	Coffee-a	0.12924	0.0668329	0.0955724	-0.344222	0.222456
	Cloves-a	0.0363585	0.0673759	0.378525	-0.498001	0.459037
	Black pepper-a	-0.348184	0.325682	0.136411	-0.387713	0.148528
	Licorice-a	-0.272217	-0.258338	0.39041	-0.327494	0.0382619
	Cherry-a	-0.267838	0.212313	-0.00375893	0.343213	-0.267195
	Strawberry-a	-0.204109	0.318403	-0.378834	0.452923	-0.128995
	Strawberry Jam-a	0.452949	0.0720501	0.145393	0.0850808	-0.0759703
	Rose-a	-0.164283	0.485564	0.0392633	-0.220354	-0.0953534
	Green Bell Pepper-a	-0.176417	0.171821	-0.155554	0.121029	0.370256
	Warmness	-0.113792	0.0546395	-0.15715	0.112678	-0.431279
	Astringency	0.13321	0.183108	-0.110796	0.106504	-0.314404
	Sourness	-0.360941	0.320083	-0.271133	-0.0202068	-0.157127
	Bitterness	0.056741	0.232337	-0.32171	0.0624902	0.428039
	Sweetness	0.0282655	-0.346598	0.196652	0.382912	-0.190698
	Woody-f	-0.273822	0.341441	-0.236655	0.326928	0.164528
	Red Fruit-f	-0.277147	0.380704	0.104558	0.268833	-0.266535
	Vegetative-f	-0.247682	0.275471	-0.423876	-0.119646	0.228403
	Spicy-f	-0.370777	0.264975	0.198991	-0.295942	0.033392
	Scores on t:
	Observation	t1	t2	t3	t4	t5
	ARG_ME	-0.0508587	1.81447	-0.583468	-0.933737	-1.96792
	ITA_VF	-0.381233	-3.45699	-0.769832	-0.106494	-1.16253
	ITA_VF	0.320249	1.28316	0.501689	0.14745	1.5446
	NZL_HA	2.89003	-0.563601	-0.884383	1.57925	1.14223
	NZL_HA	-1.21224	1.22696	-2.59155	-0.513484	1.78207
	NZL_MA	2.39402	0.431218	0.657753	0.312555	-1.17357
	NZL_MA	-2.13521	-0.214294	0.213006	-0.225788	0.356403
	RSA_WC	0.471818	-1.34994	2.73969	-1.23536	1.67281
	RSA_WC	-1.76068	-1.00412	-1.56743	0.160913	-0.443905
	CLE_CV	2.56786	0.801942	0.149671	-0.556706	-0.989335
	CLE_CV	-3.10376	1.03119	2.13485	1.3714	-0.760839
	ITA_SP	-0.129115	-0.843938	-2.51998	-3.19012	-2.99867
	ITA_SP	0.161367	0.78631	2.40214	2.27734	-0.0578292
	The scores corresponding to the validation set are displayed in the second part of the table
	Standardized scores on t:
	Observation	t1	t2	t3	t4	t5
	ARG_ME	-0.00805027	0.374443	-0.119842	-0.339732	-0.461952
	ITA_VF	-0.0603442	-0.713402	-0.15812	-0.0387469	-0.272893
	ITA_VF	0.0506912	0.2648	0.103045	0.0536484	0.36258
	NZL_HA	0.457455	-0.116307	-0.181648	0.574596	0.268128
	NZL_HA	-0.191881	0.253202	-0.532293	-0.186827	0.418324
	NZL_MA	0.378943	0.0889883	0.1351	0.11372	-0.275486
	NZL_MA	-0.337976	-0.0442229	0.0437504	-0.082151	0.0836624
	RSA_WC	0.0746826	-0.27858	0.562721	-0.449475	0.392677
	RSA_WC	-0.278692	-0.207216	-0.321943	0.0585468	-0.104203
	CLE_CV	0.406458	0.165493	0.0307416	-0.202552	-0.232238
	CLE_CV	-0.491285	0.212802	0.438489	0.498972	-0.1786
	ITA_SP	-0.0204372	-0.174159	-0.517592	-1.1607	-0.703911
	ITA_SP	0.0255423	0.162267	0.493389	0.828588	-0.0135749
	The scores corresponding to the validation set are displayed in the second part of the table
	Scores on u:
	Observation	u1	u2	u3	u4	u5
	ARG_ME	-0.158384	-0.125404	-2.62188	-1.15344	-0.741251
	ITA_VF	-4.51393	-4.81988	-1.84205	-0.606717	-1.68766
	ITA_VF	2.45494	2.48965	1.63066	0.638832	1.65783
	NZL_HA	4.19716	1.52448	2.82219	2.09738	1.74807
	NZL_HA	-1.9006	-0.802828	-2.74341	-0.0859279	1.4425
	NZL_MA	2.45494	0.0710508	-0.486792	-0.647646	-3.23954
	NZL_MA	-3.64282	-1.75829	-2.08682	-1.30137	-3.62881
	RSA_WC	0.712726	0.280966	2.20428	-0.302965	3.14574
	RSA_WC	-2.77171	-1.17915	-0.236558	0.753082	1.99787
	CLE_CV	2.45494	-0.131687	-1.26187	-0.798724	-0.816524
	CLE_CV	0.712726	4.45109	4.62224	1.4075	0.121785
	Scores on u~:
	Observation	u~1	u~2	u~3	u~4	u~5
	ARG_ME	-0.158384	-0.18472	-0.249662	-0.141272	-0.476626
	ITA_VF	-4.51393	-5.26451	-7.11536	-4.02626	-13.5838
	ITA_VF	2.45494	2.86315	3.86975	2.18972	7.38771
	NZL_HA	4.19716	4.89507	6.61603	3.74371	12.6306
	NZL_HA	-1.9006	-2.21663	-2.99594	-1.69527	-5.71951
	NZL_MA	2.45494	2.86315	3.86975	2.18972	7.38771
	NZL_MA	-3.64282	-4.24855	-5.74222	-3.24926	-10.9624
	RSA_WC	0.712726	0.831238	1.12348	0.635725	2.14482
	RSA_WC	-2.77171	-3.23259	-4.36908	-2.47226	-8.34096
	CLE_CV	2.45494	2.86315	3.86975	2.18972	7.38771
	CLE_CV	0.712726	0.831238	1.12348	0.635725	2.14482
	Q² quality index:
	Component	Comp1	Comp2	Comp3	Comp4	Comp5
	OQJ	-0.235795	-0.784187	-0.314577	-0.895886	-0.140657
	Total	-0.235795	-0.784187	-0.314577	-0.895886	-0.140657
	Cumulative Q² quality index:
	Component	Comp1	Comp2	Comp3	Comp4	Comp5
	OQJ	-0.235795	-1.20489	-1.8985	-4.49522	-5.26816
	Total	-0.235795	-1.20489	-1.8985	-4.49522	-5.26816
	Variable Importance in the Projection (VIP):
	Variable	VIP(1)	Standard deviation	Lower bound(95%)	Upper bound(95%)	VIP(2)	Standard deviation	Lower bound(95%)	Upper bound(95%)	VIP(3)	Standard deviation	Lower bound(95%)	Upper bound(95%)	VIP(4)	Standard deviation	Lower bound(95%)	Upper bound(95%)	VIP(5)	Standard deviation	Lower bound(95%)	Upper bound(95%)
	Strawberry Jam-a	2.48982	0.484168	1.41103	3.56862	2.12861	0.37183	1.30012	2.9571	1.98616	0.393837	1.10864	2.86369	1.85833	0.449746	0.856238	2.86043	1.83664	0.441761	0.852337	2.82095
	Licorice-a	1.53425	0.732299	-0.0974138	3.16591	1.31939	0.658516	-0.147875	2.78666	1.26053	0.566905	-0.00261746	2.52367	1.32549	0.518333	0.170573	2.48041	1.30928	0.509777	0.173423	2.44513
	Red Fruit-f	0.0686598	0.63519	-1.34663	1.48395	1.30991	0.771924	-0.410049	3.02986	1.2548	0.720525	-0.350635	2.86023	1.19717	0.68244	-0.323403	2.71774	1.18862	0.664095	-0.291077	2.66831
	Sourness	1.45508	0.440263	0.474112	2.43604	1.23489	0.415322	0.309495	2.16029	1.26558	0.352162	0.480913	2.05024	1.1903	0.330152	0.454679	1.92593	1.17631	0.324554	0.453156	1.89946
	red-brown	1.30686	0.80402	-0.484613	3.09832	1.09559	0.658524	-0.371697	2.56287	1.17274	0.431717	0.210817	2.13467	1.11105	0.395037	0.230853	1.99125	1.10891	0.384345	0.252536	1.96528
	violet-red	1.16812	0.951694	-0.952389	3.28862	0.982979	0.516913	-0.168774	2.13473	1.14457	0.357808	0.347324	1.94181	1.10281	0.348946	0.325308	1.88031	1.08888	0.34557	0.3189	1.85886
	Vegetative-f	1.1831	0.630104	-0.220863	2.58706	0.989869	0.69975	-0.569271	2.54901	1.14552	0.65609	-0.316338	2.60738	1.07464	0.620843	-0.30869	2.45796	1.07479	0.601462	-0.265346	2.41494
	Rose-a	0.02272	0.796082	-1.75106	1.7965	0.845017	0.551962	-0.384831	2.07487	0.856255	0.46474	-0.17925	1.89176	1.05721	0.411117	0.14118	1.97323	1.06496	0.405618	0.161182	1.96873
	Spicy-f	0.929475	0.884826	-1.04204	2.90099	1.14277	0.295568	0.484199	1.80133	1.0696	0.267155	0.474341	1.66486	1.04772	0.246266	0.499005	1.59643	1.03976	0.239267	0.506645	1.57288
	Black pepper-a	0.901118	0.913017	-1.13321	2.93545	1.06727	0.204225	0.612233	1.52232	0.989765	0.184264	0.579199	1.40033	1.04721	0.19863	0.604633	1.48978	1.03745	0.194279	0.604564	1.47033
	Cloves-a	0.758265	0.9452	-1.34777	2.8643	0.90372	0.808777	-0.898347	2.70579	0.944102	0.724901	-0.671078	2.55928	0.954648	0.632776	-0.455265	2.36456	0.983753	0.580506	-0.309694	2.2772
	Woody-f	0.563787	0.825708	-1.276	2.40358	0.887959	0.211351	0.41704	1.35888	0.827923	0.181121	0.42436	1.23148	0.930876	0.230236	0.41788	1.44387	0.918909	0.231647	0.402766	1.43505
	Cherry-a	0.507056	0.620123	-0.874664	1.88878	0.891708	0.341928	0.129845	1.65357	0.857041	0.356611	0.0624618	1.65162	0.892838	0.426658	-0.0578148	1.84349	0.887383	0.406856	-0.0191473	1.79391
	Fresh wood-a	0.739581	0.684079	-0.784641	2.2638	0.618846	0.613889	-0.748985	1.98668	0.700449	0.486076	-0.382595	1.78349	0.768581	0.529184	-0.410515	1.94768	0.843026	0.439903	-0.137138	1.82319
	Strawberry-a	0.529226	0.605887	-0.820773	1.87923	0.625471	0.242437	0.0852881	1.16565	0.667023	0.302665	-0.0073563	1.3414	0.82477	0.20785	0.361652	1.28789	0.823398	0.203865	0.369159	1.27764
	Astringency	0.920748	0.741862	-0.732224	2.57372	0.840272	0.670811	-0.654388	2.33493	0.786101	0.592712	-0.534544	2.10675	0.746952	0.532053	-0.438535	1.93244	0.737806	0.530103	-0.443337	1.91895
	Sweetness	0.247256	0.791466	-1.51624	2.01075	0.459484	0.685436	-1.06776	1.98673	0.601998	0.400291	-0.289905	1.4939	0.580689	0.434247	-0.386874	1.54825	0.649059	0.349911	-0.130591	1.42871
	Coffee-a	0.75323	1.09164	-1.6791	3.18556	0.6533	0.73239	-0.978566	2.28517	0.604826	0.664278	-0.875277	2.08493	0.624322	0.564355	-0.633139	1.88178	0.643917	0.546167	-0.573019	1.86085
	Green Bell Pepper-a	0.466385	0.9096	-1.56033	2.4931	0.539138	0.417169	-0.390371	1.46865	0.502164	0.385039	-0.355757	1.36009	0.588906	0.315178	-0.113356	1.29117	0.590097	0.311444	-0.103843	1.28404
	Bitterness	0.333688	0.696559	-1.21834	1.88572	0.290117	0.690195	-1.24773	1.82797	0.537088	0.353514	-0.250589	1.32477	0.525319	0.384326	-0.331012	1.38165	0.519602	0.391511	-0.352738	1.39194
	Warmness	0.627886	0.961397	-1.51424	2.77001	0.537258	0.667273	-0.949519	2.02403	0.549485	0.652167	-0.903634	2.0026	0.518111	0.629634	-0.884802	1.92102	0.516927	0.62594	-0.877755	1.91161
	Model parameters:
	Variable	OQJ
	Intercept	1.25324
	violet-red	-0.038307
	red-brown	0.0956441
	Fresh wood-a	-0.138837
	Coffee-a	0.105667
	Cloves-a	0.516056
	Black pepper-a	-0.0788249
	Licorice-a	-0.375819
	Cherry-a	0.22386
	Strawberry-a	0.0768963
	Strawberry Jam-a	0.529221
	Rose-a	-0.0831664
	Green Bell Pepper-a	0.0888226
	Warmness	-0.144969
	Astringency	0.233492
	Sourness	-0.214769
	Bitterness	-0.0103326
	Sweetness	-0.0356125
	Woody-f	0.205251
	Red Fruit-f	0.346342
	Vegetative-f	-0.336966
	Spicy-f	0.046776
	Equation of the model:
	OQJ = 1.25323610809367-0.038306992511198*violet-red+9.56441392211612E-02*red-brown-0.138836715277715*Fresh wood-a+0.105667177873547*Coffee-a+0.516056127975005*Cloves-a-7.88248886347656E-02*Black pepper-a-0.375818920612018*Licorice-a+0.223859842324808*Cherry-a+7.68963188947361E-02*Strawberry-a+0.529221357887699*Strawberry Jam-a-8.31663628782364E-02*Rose-a+8.88225741045104E-02*Green Bell Pepper-a-0…
	Results for variable OQJ:
	Goodness of fit statistics (Variable OQJ):
	Observations	11
	Sum of weights	11
	DF	5
	R²	0.957594
	Std. deviation	0.0955448
	MSE	0.00414946
	RMSE	0.0644163
	VIDs (Variable OQJ):
	Variable	VID	Std. deviation	Lower bound (95%)	Upper bound (95%)
	violet-red	0.360432	0.554927	-0.876021	1.59689
	red-brown	0.406455	0.665162	-1.07562	1.88853
	Fresh wood-a	0.216609	0.608814	-1.13991	1.57313
	Coffee-a	0.227677	0.652627	-1.22647	1.68182
	Cloves-a	0.252101	0.420696	-0.685269	1.18947
	Black pepper-a	-0.274477	0.454152	-1.28639	0.737436
	Licorice-a	-0.455475	0.485965	-1.53827	0.627322
	Cherry-a	-0.1851	0.660908	-1.65769	1.28749
	Strawberry-a	-0.156426	0.460972	-1.18354	0.870684
	Strawberry Jam-a	0.785852	0.251167	0.226217	1.34549
	Rose-a	0.0489321	0.517439	-1.10399	1.20186
	Green Bell Pepper-a	-0.0952267	0.782179	-1.83803	1.64758
	Warmness	-0.266436	0.829681	-2.11508	1.58221
	Astringency	0.226814	0.555807	-1.0116	1.46523
	Sourness	-0.470467	0.328947	-1.20341	0.262473
	Bitterness	0.186482	0.968358	-1.97115	2.34412
	Sweetness	-0.0286105	0.597974	-1.36098	1.30376
	Woody-f	-0.137743	0.615108	-1.50829	1.2328
	Red Fruit-f	-0.0412977	0.487178	-1.1268	1.0442
	Vegetative-f	-0.370057	0.636109	-1.7874	1.04728
	Spicy-f	-0.313814	0.429803	-1.27148	0.643848
	Coefficients (Variable OQJ):
	Variable	Coefficient	Std. deviation	Lower bound (95%)	Upper bound (95%)
	Intercept	1.25324	3.30868	-6.11896	8.62543
	violet-red	-0.038307	0.179443	-0.43813	0.361516
	red-brown	0.0956441	0.207157	-0.36593	0.557218
	Fresh wood-a	-0.138837	0.215633	-0.619297	0.341624
	Coffee-a	0.105667	0.350113	-0.674434	0.885769
	Cloves-a	0.516056	0.45153	-0.490016	1.52213
	Black pepper-a	-0.0788249	0.319734	-0.791236	0.633586
	Licorice-a	-0.375819	0.368074	-1.19594	0.444301
	Cherry-a	0.22386	0.313853	-0.475448	0.923168
	Strawberry-a	0.0768963	0.264986	-0.513529	0.667322
	Strawberry Jam-a	0.529221	0.366509	-0.287411	1.34585
	Rose-a	-0.0831664	0.275113	-0.696157	0.529824
	Green Bell Pepper-a	0.0888226	0.263445	-0.49817	0.675815
	Warmness	-0.144969	0.254913	-0.712951	0.423013
	Astringency	0.233492	0.337447	-0.518386	0.98537
	Sourness	-0.214769	0.111518	-0.463248	0.0337087
	Bitterness	-0.0103326	0.393729	-0.887614	0.866949
	Sweetness	-0.0356125	0.508453	-1.16852	1.09729
	Woody-f	0.205251	0.278629	-0.415573	0.826074
	Red Fruit-f	0.346342	0.382015	-0.50484	1.19752
	Vegetative-f	-0.336966	0.265117	-0.927683	0.253751
	Spicy-f	0.046776	0.232994	-0.472367	0.565919
	Standardized coefficients (Variable OQJ):
	Variable	Coefficient	Std. deviation	Lower bound (95%)	Upper bound (95%)
	violet-red	-0.0716917	0.335827	-0.819962	0.676579
	red-brown	0.130253	0.282117	-0.498343	0.758849
	Fresh wood-a	-0.170455	0.264741	-0.760336	0.419425
	Coffee-a	0.113031	0.374513	-0.721436	0.947498
	Cloves-a	0.345851	0.302607	-0.328399	1.0201
	Black pepper-a	-0.0810809	0.328885	-0.813881	0.65172
	Licorice-a	-0.409416	0.400979	-1.30285	0.484021
	Cherry-a	0.295542	0.414351	-0.627691	1.21877
	Strawberry-a	0.0830627	0.286235	-0.554709	0.720835
	Strawberry Jam-a	0.545856	0.378029	-0.296445	1.38816
	Rose-a	-0.107903	0.35694	-0.903215	0.68741
	Green Bell Pepper-a	0.13344	0.39578	-0.748413	1.01529
	Warmness	-0.183644	0.322919	-0.903152	0.535864
	Astringency	0.229112	0.331117	-0.508663	0.966888
	Sourness	-0.358336	0.186065	-0.772914	0.0562419
	Bitterness	-0.0100404	0.382597	-0.86252	0.84244
	Sweetness	-0.0319334	0.455925	-1.0478	0.983932
	Woody-f	0.237103	0.321869	-0.480065	0.954271
	Red Fruit-f	0.475315	0.524272	-0.692836	1.64347
	Vegetative-f	-0.334682	0.263319	-0.921394	0.252031
	Spicy-f	0.0529991	0.263992	-0.535211	0.64121
	Predictions and residuals (Variable OQJ):
	Observation	Weight	OQJ	Pred(OQJ)	Residual	Std. residual	Std. dev. on pred. (Mean)	Lower bound 95%(Mean)	Upper bound 95%(Mean)	Std. dev. on pred. (Observation)	Lower bound 95% (Observation)	Upper bound 95% (Observation)
	ARG_ME	1	3.1	3.05321	0.0467937	0.211553	0.0724102	2.89187	3.21455	0.119883	2.78609	3.32032
	ITA_VF	1	2.6	2.62003	-0.0200322	-0.0905648	0.0801932	2.44135	2.79871	0.124739	2.3421	2.89797
	ITA_VF	1	3.4	3.39568	0.00431962	0.0195289	0.0530733	3.27743	3.51394	0.109296	3.15215	3.63921
	NZL_HA	1	3.6	3.57689	0.023111	0.104484	0.0826753	3.39268	3.7611	0.126349	3.29537	3.85841
	NZL_HA	1	2.9	2.91295	-0.0129536	-0.0585628	0.0790817	2.73675	3.08916	0.124027	2.6366	3.1893
	NZL_MA	1	3.4	3.47881	-0.0788103	-0.356299	0.0564849	3.35295	3.60467	0.110993	3.2315	3.72612
	NZL_MA	1	2.7	2.85202	-0.152024	-0.687294	0.0450942	2.75155	2.9525	0.105652	2.61662	3.08743
	RSA_WC	1	3.2	3.14381	0.0561877	0.254023	0.0879309	2.94789	3.33973	0.129849	2.85449	3.43313
	RSA_WC	1	2.8	2.70685	0.0931461	0.421111	0.0548406	2.58466	2.82905	0.110165	2.46139	2.95232
	CLE_CV	1	3.4	3.39341	0.0065922	0.0298032	0.0588522	3.26228	3.52454	0.112216	3.14338	3.64344
	CLE_CV	1	3.2	3.16633	0.0336694	0.152218	0.0881242	2.96998	3.36268	0.12998	2.87672	3.45594
	Predictions and residuals (Variable OQJ):
	ITA_SP	1	2.6	2.31181	0.288188	1.30289	0.0724102	2.15047	2.47315	0.119883	2.0447	2.57893
	ITA_SP	1	2.5	3.67993	-1.17993	-5.33442	0.0801932	3.50125	3.85861	0.124739	3.40199	3.95786
	The predictions and residuals corresponding to the observations of the validation set are displayed in the second part of the table
	Outliers analysis:
	Observation	DModX	DModY	Standardized dModX	Standardized dModY
	ARG_ME	0.535702	0.211553	0.663366	0.726426
	ITA_VF	0.746839	0.0905648	0.92482	0.31098
	ITA_VF	1.1981	0.0195289	1.48362	0.0670579
	NZL_HA	0.649702	0.104484	0.804534	0.358775
	NZL_HA	0.51809	0.0585628	0.641558	0.201092
	NZL_MA	1.16364	0.356299	1.44095	1.22345
	NZL_MA	1.01948	0.687294	1.26243	2.36002
	RSA_WC	0.308765	0.254023	0.382347	0.872258
	RSA_WC	0.724721	0.421111	0.89743	1.446
	CLE_CV	0.979692	0.0298032	1.21316	0.102338
	CLE_CV	0.478622	0.152218	0.592683	0.522684
	Outliers analysis:
	ITA_SP	0.91254	0.878408	1.13001	3.01626
	ITA_SP	1.1248	3.59647	1.39285	12.3495
	The outlier information corresponding to the validation set is displayed in the second part of the table
	Values of DModX and DModY that are greater than their respective critical values are displayed in bold (DCrit(X)=1.943 / DCrit(Y)=1.489)

## Sheet: PN GBP PLS 
	XLSTAT 2022.5.1.1388 - PLS Regression - Start time: 10/11/2023 at 16:09:57 / End time: 10/11/2023 at 16:10:02 / Microsoft Excel 16.016731
	Y / Dependent variables: Workbook = Pinot Gris dataset.xlsm / Sheet = Pinot Noir samples / Range = 'Pinot Noir samples'!$J$2:$J$16 / 14 rows and 1 column
	X / Quantitative: Workbook = Pinot Gris dataset.xlsm / Sheet = Pinot Noir samples / Range = 'Pinot Noir samples'!$M$2:$AD$16 / 14 rows and 18 columns
	Observation labels: Workbook = Pinot Gris dataset.xlsm / Sheet = Pinot Noir samples / Range = 'Pinot Noir samples'!$A$2:$A$16 / 14 rows and 1 column
	Method: PLS-R
	Algorithm: Fast
	Stop conditions: Fixed number = 2
	Cross-validation: Jackknife(LOO)
	Variables: Center: Yes / Reduce: Yes
	Confidence interval (%): 95
	Validation: Random
	Number of observations in the validation set: 2
	Estimation of missing data: Nearest neighbor
	Observations with replaced missing data:
	Observation	Green Bell Pepper-a	III	VI	VIII	X	XIV	XVI	XXI	XXVIII	XXX	XXXIII	XL	XLI	XLII	XLIII	XLIV	XLVII	XXIV	XXXVIII
	ARG_ME	0.6	427723869	1.29066e+06	5839839	1.22187e+06	116213	801517	2221798	19253.9	93868.2	687462	167349	1.73716e+06	232705	8.1462e+06	30567.3	480256	136585	31560
	NZL_HA	1	678275988	1.67581e+06	24472975	1.32671e+06	139613	3.51417e+06	4412491	15306	321383	989475	941397	3.80444e+06	462089	7.74853e+06	42596.3	269549	64804	31560
	NZL_MA	0.8	873826759	3.61952e+06	24226058	847409	88213.2	2.09285e+06	1717255	29947.3	344879	335388	1.10928e+06	2.65525e+06	331820	1.01983e+07	48248.2	483428	64804	31560
	RSA_WC	0.4	398031832	2.5451e+06	22109207	1.2913e+06	95034.2	4.73909e+06	1336984	57691.7	282731	654541	894467	3.47554e+06	466662	4.82582e+06	22328.5	719067	64804	75325
	CLE_CV	0.4	444871310	1.17916e+06	14028119	550776	368274	1.53658e+06	224100	21046.7	118693	595565	437195	1.69159e+06	173602	1.14599e+07	541626	1.66e+06	93402	31560
	Summary statistics:
	Variable	Observations	Obs. with missing data	Obs. without missing data	Minimum	Maximum	Mean	Std. deviation
	Green Bell Pepper-a	12	0	12	0.4	2.09091	0.915909	0.487594
	III	12	0	12	398031832	1353007569	7.57469e+08	2.87888e+08
	VI	12	0	12	752569	6.3201e+06	2.41838e+06	1.53892e+06
	VIII	12	0	12	4279696	47134723	2.49923e+07	1.5008e+07
	X	12	0	12	550776	2.64482e+06	1.36753e+06	748666
	XIV	12	0	12	88213.2	1.02562e+06	257889	254298
	XVI	12	0	12	643304	6.2779e+06	2.89805e+06	1.74297e+06
	XXI	12	0	12	224100	8537808	3.06505e+06	2.70762e+06
	XXVIII	12	0	12	10640.8	57691.7	21405.5	12764
	XXX	12	0	12	93868.2	605485	265515	167551
	XXXIII	12	0	12	335388	2.72539e+06	1.12415e+06	667938
	XL	12	0	12	167058	2.3444e+06	951674	693343
	XLI	12	0	12	986880	8.24144e+06	3.62685e+06	2.04603e+06
	XLII	12	0	12	113899	1.11345e+06	447754	315662
	XLIII	12	0	12	4.82582e+06	1.56476e+07	1.03228e+07	2.82117e+06
	XLIV	12	0	12	22328.5	1.62891e+06	279414	450696
	XLVII	12	0	12	269549	3.18544e+06	1.06418e+06	787005
	XXIV	12	0	12	52665	1524754	497076	584314
	XXXVIII	12	0	12	31560	408206	145602	157103
	Summary statistics (Quantitative data / Validation):
	Variable	Observations	Obs. with missing data	Obs. without missing data	Minimum	Maximum	Mean	Std. deviation
	Green Bell Pepper-a	2	0	2	0.5	1.3	0.9	0.565685
	III	2	0	2	42568899	818505873	430537386	5.4867e+08
	VI	2	0	2	3.8098e+06	7.07159e+06	5.44069e+06	2.30644e+06
	VIII	2	0	2	14378688	75327367	4.4853e+07	4.30972e+07
	X	2	0	2	876857	2.33514e+06	1.606e+06	1.03116e+06
	XIV	2	0	2	255976	473516	364746	153824
	XVI	2	0	2	1.58352e+06	1.02792e+07	5.93134e+06	6.14875e+06
	XXI	2	0	2	4407907	4520528	4.46422e+06	79635.1
	XXVIII	2	0	2	16304	41049.2	28676.6	17497.5
	XXX	2	0	2	261989	766172	514081	356511
	XXXIII	2	0	2	1.45849e+06	1.77244e+06	1.61546e+06	221993
	XL	2	0	2	835434	2.11592e+06	1.47568e+06	905440
	XLI	2	0	2	2.51481e+06	8.60662e+06	5.56072e+06	4.30756e+06
	XLII	2	0	2	319810	1.64698e+06	983393	938449
	XLIII	2	0	2	6.57507e+06	1.44571e+07	1.05161e+07	5.57345e+06
	XLIV	2	0	2	69436.1	733723	401580	469722
	XLVII	2	0	2	1.00777e+06	1.90373e+06	1.45575e+06	633537
	XXIV	2	0	2	403818	711931	557874	217869
	XXXVIII	2	0	2	235056	341235	288146	75079.9
	Correlation matrix:
	Variables	III	VI	VIII	X	XIV	XVI	XXI	XXVIII	XXX	XXXIII	XL	XLI	XLII	XLIII	XLIV	XLVII	XXIV	XXXVIII	Green Bell Pepper-a
	III	1	0.365482	0.796969	0.321563	0.261448	0.525966	0.537542	-0.416443	0.4413	0.701477	0.636041	0.673268	0.372609	0.619609	0.241229	0.350309	0.711094	0.589608	0.752156
	VI	0.365482	1	0.597419	0.599404	0.107421	0.176997	0.375199	0.248672	0.756985	-0.224958	0.660726	0.466718	0.665475	-0.140871	0.0900973	0.229539	0.251905	0.0972133	-0.110733
	VIII	0.796969	0.597419	1	0.54812	0.345691	0.792716	0.607899	-0.0663727	0.764073	0.443404	0.91397	0.874811	0.715342	0.208918	0.319858	0.47545	0.514445	0.50261	0.466355
	X	0.321563	0.599404	0.54812	1	0.0112797	0.439176	0.878995	-0.129225	0.640305	0.262524	0.631534	0.77174	0.938042	-0.306246	-0.0906737	0.142713	0.418898	0.573021	0.0736654
	XIV	0.261448	0.107421	0.345691	0.0112797	1	0.152582	-0.133576	-0.135015	-0.12873	0.182509	0.0418639	0.0281512	0.104962	0.453082	0.992078	0.949002	0.528843	0.472272	-0.0630721
	XVI	0.525966	0.176997	0.792716	0.439176	0.152582	1	0.569134	0.128778	0.567316	0.533653	0.731877	0.828268	0.604951	-0.089305	0.121654	0.256846	0.314929	0.523899	0.465235
	XXI	0.537542	0.375199	0.607899	0.878995	-0.133576	0.569134	1	-0.377433	0.623677	0.526968	0.675522	0.873896	0.828351	-0.128256	-0.226328	-0.00593011	0.443363	0.615835	0.449954
	XXVIII	-0.416443	0.248672	-0.0663727	-0.129225	-0.135015	0.128778	-0.377433	1	0.0901217	-0.527618	-0.0172073	-0.170969	-0.0338232	-0.584578	-0.0874706	-0.0843413	-0.329921	-0.346232	-0.549641
	XXX	0.4413	0.756985	0.764073	0.640305	-0.12873	0.567316	0.623677	0.0901217	1	-0.0210071	0.941393	0.789148	0.810374	-0.252266	-0.152973	-0.00953504	0.00472408	0.0785631	0.245181
	XXXIII	0.701477	-0.224958	0.443404	0.262524	0.182509	0.533653	0.526968	-0.527618	-0.0210071	1	0.242265	0.54448	0.183161	0.537449	0.129454	0.254959	0.730513	0.769248	0.756129
	XL	0.636041	0.660726	0.91397	0.631534	0.0418639	0.731877	0.675522	-0.0172073	0.941393	0.242265	1	0.907312	0.813166	-0.0320487	0.0147244	0.190923	0.216535	0.297065	0.402444
	XLI	0.673268	0.466718	0.874811	0.77174	0.0281512	0.828268	0.873896	-0.170969	0.789148	0.54448	0.907312	1	0.856391	-0.0251282	-0.0345473	0.18924	0.427259	0.577368	0.516593
	XLII	0.372609	0.665475	0.715342	0.938042	0.104962	0.604951	0.828351	-0.0338232	0.810374	0.183161	0.813166	0.856391	1	-0.309875	0.0228799	0.23577	0.306094	0.506182	0.101267
	XLIII	0.619609	-0.140871	0.208918	-0.306246	0.453082	-0.089305	-0.128256	-0.584578	-0.252266	0.537449	-0.0320487	-0.0251282	-0.309875	1	0.476517	0.462122	0.544006	0.309796	0.512441
	XLIV	0.241229	0.0900973	0.319858	-0.0906737	0.992078	0.121654	-0.226328	-0.0874706	-0.152973	0.129454	0.0147244	-0.0345473	0.0228799	0.476517	1	0.939725	0.474423	0.391551	-0.0682961
	XLVII	0.350309	0.229539	0.47545	0.142713	0.949002	0.256846	-0.00593011	-0.0843413	-0.00953504	0.254959	0.190923	0.18924	0.23577	0.462122	0.939725	1	0.624004	0.564321	-0.0283531
	XXIV	0.711094	0.251905	0.514445	0.418898	0.528843	0.314929	0.443363	-0.329921	0.00472408	0.730513	0.216535	0.427259	0.306094	0.544006	0.474423	0.624004	1	0.848421	0.377787
	XXXVIII	0.589608	0.0972133	0.50261	0.573021	0.472272	0.523899	0.615835	-0.346232	0.0785631	0.769248	0.297065	0.577368	0.506182	0.309796	0.391551	0.564321	0.848421	1	0.390825
	Green Bell Pepper-a	0.752156	-0.110733	0.466355	0.0736654	-0.0630721	0.465235	0.449954	-0.549641	0.245181	0.756129	0.402444	0.516593	0.101267	0.512441	-0.0682961	-0.0283531	0.377787	0.390825	1
	Model quality:
	Statistic	Comp1	Comp2
	Q² cum	0.155318	0.359858
	R²Y cum	0.538892	0.809963
	R²X cum	0.406238	0.581674
	Correlation matrix of the variables with the t and u~ components:
		t1	t2	u~1	u~2
	III	0.900395	0.108386	0.752156	0.752156
	VI	0.286369	-0.717631	-0.110733	-0.110733
	VIII	0.830251	-0.382331	0.466355	0.466355
	X	0.582017	-0.575355	0.0736654	0.0736654
	XIV	0.241378	-0.375479	-0.0630721	-0.0630721
	XVI	0.698614	-0.237593	0.465235	0.465235
	XXI	0.780065	-0.202421	0.449954	0.449954
	XXVIII	-0.478257	-0.481217	-0.549641	-0.549641
	XXX	0.503254	-0.495817	0.245181	0.245181
	XXXIII	0.819207	0.390664	0.756129	0.756129
	XL	0.713527	-0.4107	0.402444	0.402444
	XLI	0.867598	-0.294915	0.516593	0.516593
	XLII	0.610887	-0.669399	0.101267	0.101267
	XLIII	0.425225	0.481107	0.512441	0.512441
	XLIV	0.182689	-0.343244	-0.0682961	-0.0682961
	XLVII	0.363084	-0.445121	-0.0283531	-0.0283531
	XXIV	0.720572	-0.0939212	0.377787	0.377787
	XXXVIII	0.763745	-0.159634	0.390825	0.390825
	Green Bell Pepper-a	0.734093	0.520645	1	1
	w vectors:
	Variable	w1	w2
	III	0.423097	0.103233
	VI	-0.0622885	-0.363369
	VIII	0.26233	-0.162041
	X	0.0414377	-0.400317
	XIV	-0.0354788	-0.272017
	XVI	0.2617	-0.0539049
	XXI	0.253105	-0.138899
	XXVIII	-0.30918	-0.224796
	XXX	0.137917	-0.140674
	XXXIII	0.425331	0.175206
	XL	0.226379	-0.137388
	XLI	0.29059	-0.136202
	XLII	0.0569641	-0.393061
	XLIII	0.288254	0.226755
	XLIV	-0.0384174	-0.229155
	XLVII	-0.0159489	-0.333861
	XXIV	0.21251	-0.171158
	XXXVIII	0.219843	-0.192279
	w* vectors:
	Variable	w*1	w*2
	III	0.423097	0.313449
	VI	-0.0622885	-0.394317
	VIII	0.26233	-0.0317016
	X	0.0414377	-0.379728
	XIV	-0.0354788	-0.289645
	XVI	0.2617	0.0761214
	XXI	0.253105	-0.0131437
	XXVIII	-0.30918	-0.378412
	XXX	0.137917	-0.07215
	XXXIII	0.425331	0.386533
	XL	0.226379	-0.0249111
	XLI	0.29059	0.00817813
	XLII	0.0569641	-0.364759
	XLIII	0.288254	0.369974
	XLIV	-0.0384174	-0.248243
	XLVII	-0.0159489	-0.341785
	XXIV	0.21251	-0.0655726
	XXXVIII	0.219843	-0.0830495
	c vectors:
	Variable	c1	c2
	Green Bell Pepper-a	0.303133	0.306894
	p vectors:
	Variable	p1	p2
	III	0.371805	0.0638881
	VI	0.118252	-0.423007
	VIII	0.342841	-0.225365
	X	0.240336	-0.339142
	XIV	0.0996735	-0.221326
	XVI	0.288483	-0.140049
	XXI	0.322117	-0.119317
	XXVIII	-0.197489	-0.283653
	XXX	0.207812	-0.292259
	XXXIII	0.33828	0.230277
	XL	0.294641	-0.242087
	XLI	0.358262	-0.173838
	XLII	0.252257	-0.394577
	XLIII	0.175591	0.283588
	XLIV	0.0754388	-0.202325
	XLVII	0.149931	-0.262376
	XXIV	0.29755	-0.0553618
	XXXVIII	0.315378	-0.0940959
	Scores on t:
	Observation	t1	t2
	ARG_ME	1.09184	-0.724653
	ARG_ME	-2.56621	0.47824
	ITA_SP	-2.28623	1.3243
	ITA_VF	4.21314	3.0577
	ITA_VF	-0.964279	2.21426
	NZL_HA	4.07107	-0.844581
	NZL_HA	-0.273804	0.591021
	NZL_MA	1.45281	-2.1281
	NZL_MA	-1.19235	0.101551
	RSA_WC	-2.43926	-1.82386
	CLE_CV	1.19046	-2.43612
	CLE_CV	-2.2972	0.190238
	ITA_SP	-0.537066	-0.641687
	RSA_WC	3.40826	-3.8619
	The scores corresponding to the validation set are displayed in the second part of the table
	Standardized scores on t:
	Observation	t1	t2
	ARG_ME	0.13594	-0.12879
	ARG_ME	-0.319506	0.0849956
	ITA_SP	-0.284646	0.235361
	ITA_VF	0.524556	0.543432
	ITA_VF	-0.120057	0.393531
	NZL_HA	0.506869	-0.150104
	NZL_HA	-0.0340899	0.10504
	NZL_MA	0.180882	-0.378218
	NZL_MA	-0.148454	0.0180483
	RSA_WC	-0.303699	-0.324147
	CLE_CV	0.148219	-0.432961
	CLE_CV	-0.286013	0.0338102
	ITA_SP	-0.0668673	-0.114044
	RSA_WC	0.424345	-0.686359
	The scores corresponding to the validation set are displayed in the second part of the table
	Scores on u:
	Observation	u1	u2
	ARG_ME	-2.13732	-3.1896
	ARG_ME	-2.13732	0.423634
	ITA_SP	1.92205	4.15671
	ITA_VF	7.94961	3.69069
	ITA_VF	-0.784198	0.177875
	NZL_HA	3.95174	-0.117871
	NZL_HA	0.568928	0.832405
	NZL_MA	-0.107635	-1.54132
	NZL_MA	-0.784198	0.403152
	RSA_WC	-3.49045	-1.03831
	CLE_CV	-1.46076	-2.61874
	CLE_CV	-3.49045	-1.17863
	Scores on u~:
	Observation	u~1	u~2
	ARG_ME	-2.13732	-2.11113
	ARG_ME	-2.13732	-2.11113
	ITA_SP	1.92205	1.8985
	ITA_VF	7.94961	7.8522
	ITA_VF	-0.784198	-0.774588
	NZL_HA	3.95174	3.90332
	NZL_HA	0.568928	0.561956
	NZL_MA	-0.107635	-0.106316
	NZL_MA	-0.784198	-0.774588
	RSA_WC	-3.49045	-3.44768
	CLE_CV	-1.46076	-1.44286
	CLE_CV	-3.49045	-3.44768
	Q² quality index:
	Component	Comp1	Comp2
	Green Bell Pepper-a	0.155318	0.242151
	Total	0.155318	0.242151
	Cumulative Q² quality index:
	Component	Comp1	Comp2
	Green Bell Pepper-a	0.155318	0.359858
	Total	0.155318	0.359858
	Variable Importance in the Projection (VIP):
	Variable	VIP(1)	Standard deviation	Lower bound(95%)	Upper bound(95%)	VIP(2)	Standard deviation	Lower bound(95%)	Upper bound(95%)
	XXXIII	1.80453	0.794616	0.0555909	3.55347	1.53344	0.735894	-0.0862486	3.15313
	III	1.79505	0.545925	0.593476	2.99662	1.48594	0.537153	0.303676	2.66821
	XXVIII	1.31174	0.6499	-0.118681	2.74216	1.20384	0.615579	-0.151046	2.55872
	XLIII	1.22296	0.997763	-0.973102	3.41902	1.14229	0.841945	-0.710817	2.9954
	XLI	1.23287	0.481724	0.172601	2.29314	1.05973	0.315537	0.365239	1.75422
	X	0.175805	0.635664	-1.22328	1.57489	0.992947	0.303053	0.325933	1.65996
	VIII	1.11297	0.269099	0.520691	1.70526	0.991123	0.174577	0.606882	1.37536
	XLII	0.241678	0.817013	-1.55656	2.03991	0.984664	0.189632	0.567286	1.40204
	XXI	1.07383	0.53135	-0.0956608	2.24332	0.939906	0.32941	0.214879	1.66493
	VI	0.264268	0.326468	-0.454283	0.982819	0.917533	0.242099	0.384678	1.45039
	XVI	1.1103	0.556452	-0.114443	2.33504	0.915259	0.42984	-0.0308122	1.86133
	XXXVIII	0.932717	0.431917	-0.0179261	1.88336	0.895281	0.202725	0.449087	1.34147
	XL	0.960446	0.636168	-0.43975	2.36064	0.852904	0.385486	0.00445557	1.70135
	XXIV	0.901602	0.888986	-1.05504	2.85825	0.846944	0.222735	0.356707	1.33718
	XLVII	0.0676656	0.339036	-0.678547	0.813878	0.821285	0.6315	-0.568637	2.21121
	XIV	0.150524	0.248022	-0.395369	0.696417	0.678835	0.622967	-0.692306	2.04998
	XXX	0.585134	0.927278	-1.45579	2.62606	0.589074	0.549038	-0.61935	1.7975
	XLIV	0.162991	0.309793	-0.518858	0.84484	0.577938	0.586318	-0.71254	1.86842
	Model parameters:
	Variable	Green Bell Pepper-a
	Intercept	0.300054
	III	3.80151e-10
	VI	-4.43247e-08
	VIII	2.26746e-09
	X	-6.77174e-08
	XIV	-1.91061e-07
	XVI	2.87278e-08
	XXI	1.30903e-08
	XXVIII	-8.0166e-06
	XXX	5.72275e-08
	XXXIII	1.80716e-07
	XL	4.28829e-08
	XLI	2.15904e-08
	XLII	-1.46241e-07
	XLIII	3.47261e-08
	XLIV	-9.50202e-08
	XLVII	-6.79818e-08
	XXIV	3.69629e-08
	XXXVIII	1.2773e-07
	Equation of the model:
	Green Bell Pepper-a = 0.300053734998584+3.80150512679676E-10*III-4.43247498335701E-08*VI+2.26746381110107E-09*VIII-6.77173635930281E-08*X-1.91060888622722E-07*XIV+2.87278323689767E-08*XVI+1.30902719475259E-08*XXI-8.01659971537888E-06*XXVIII+5.72275488533906E-08*XXX+1.80716160433012E-07*XXXIII+4.28828958976907E-08*XL+2.15904280531899E-08*XLI-1.46241064877441E-07*XLII+3.47261470094492E-08*XLIII-9.5…
	Results for variable Green Bell Pepper-a:
	Goodness of fit statistics (Variable Green Bell Pepper-a):
	Observations	12
	Sum of weights	12
	DF	9
	R²	0.809963
	Std. deviation	0.234992
	MSE	0.0414158
	RMSE	0.203509
	VIDs (Variable Green Bell Pepper-a):
	Variable	VID	Std. deviation	Lower bound (95%)	Upper bound (95%)
	III	0.797134	0.215664	0.32246	1.27181
	VI	-0.18157	0.22826	-0.683966	0.320826
	VIII	0.456035	0.236146	-0.0637192	0.97579
	X	0.141891	0.275329	-0.464103	0.747885
	XIV	-0.0203313	0.553441	-1.23845	1.19779
	XVI	0.432394	0.2071	-0.0234289	0.888218
	XXI	0.519179	0.259156	-0.0512184	1.08958
	XXVIII	-0.668491	0.145449	-0.988623	-0.348359
	XXX	0.123659	0.364727	-0.679098	0.926417
	XXXIII	0.894211	0.259842	0.322302	1.46612
	XL	0.344414	0.272364	-0.255055	0.943883
	XLI	0.537069	0.243571	0.000973469	1.07316
	XLII	0.111035	0.296319	-0.541159	0.763228
	XLIII	0.62517	0.422727	-0.305245	1.55559
	XLIV	-0.0495542	0.55556	-1.27233	1.17322
	XLVII	0.0386541	0.544081	-1.15886	1.23617
	XXIV	0.53342	0.439869	-0.434725	1.50157
	XXXVIII	0.53062	0.361986	-0.266106	1.32735
	Coefficients (Variable Green Bell Pepper-a):
	Variable	Coefficient	Std. deviation	Lower bound (95%)	Upper bound (95%)
	Intercept	0.300054	0.474254	-0.743773	1.34388
	III	3.80151e-10	1.8938e-10	-3.66713e-11	7.96972e-10
	VI	-4.43247e-08	2.69764e-08	-1.03699e-07	1.50499e-08
	VIII	2.26746e-09	2.14363e-09	-2.45064e-09	6.98556e-09
	X	-6.77174e-08	7.82642e-08	-2.39976e-07	1.04541e-07
	XIV	-1.91061e-07	2.15377e-07	-6.65103e-07	2.82981e-07
	XVI	2.87278e-08	2.77281e-08	-3.23013e-08	8.9757e-08
	XXI	1.30903e-08	1.27505e-08	-1.49735e-08	4.1154e-08
	XXVIII	-8.0166e-06	3.71283e-06	-1.61885e-05	1.55288e-07
	XXX	5.72275e-08	3.14837e-07	-6.35723e-07	7.50178e-07
	XXXIII	1.80716e-07	1.06474e-07	-5.36321e-08	4.15064e-07
	XL	4.28829e-08	5.29019e-08	-7.35533e-08	1.59319e-07
	XLI	2.15904e-08	1.42052e-08	-9.67509e-09	5.28559e-08
	XLII	-1.46241e-07	1.93905e-07	-5.73023e-07	2.80541e-07
	XLIII	3.47261e-08	2.59055e-08	-2.22915e-08	9.17438e-08
	XLIV	-9.50202e-08	1.21238e-07	-3.61862e-07	1.71822e-07
	XLVII	-6.79818e-08	7.02596e-08	-2.22622e-07	8.66585e-08
	XXIV	3.69629e-08	1.25404e-07	-2.3905e-07	3.12976e-07
	XXXVIII	1.2773e-07	3.08148e-07	-5.50499e-07	8.05958e-07
	Standardized coefficients (Variable Green Bell Pepper-a):
	Variable	Coefficient	Std. deviation	Lower bound (95%)	Upper bound (95%)
	III	0.22445	0.111814	-0.0216516	0.470552
	VI	-0.139895	0.0851413	-0.32729	0.0474995
	VIII	0.069792	0.0659805	-0.07543	0.215014
	X	-0.103975	0.120169	-0.368466	0.160515
	XIV	-0.0996451	0.112327	-0.346875	0.147585
	XVI	0.102691	0.0991176	-0.115465	0.320848
	XXI	0.0726907	0.0708041	-0.0831481	0.22853
	XXVIII	-0.209855	0.0971929	-0.423775	0.00406506
	XXX	0.019665	0.108186	-0.218452	0.257782
	XXXIII	0.247557	0.145855	-0.0734687	0.568582
	XL	0.0609781	0.0752247	-0.10459	0.226547
	XLI	0.0905973	0.0596077	-0.0405984	0.221793
	XLII	-0.0946745	0.125531	-0.370967	0.181618
	XLIII	0.200922	0.149887	-0.128976	0.530821
	XLIV	-0.0878298	0.112063	-0.334479	0.15882
	XLVII	-0.109727	0.113403	-0.359325	0.139872
	XXIV	0.0442949	0.15028	-0.286468	0.375058
	XXXVIII	0.0411545	0.0992851	-0.177371	0.25968
	Predictions and residuals (Variable Green Bell Pepper-a):
	Observation	Weight	Green Bell Pepper-a	Pred(Green Bell Pepper-a)	Residual	Std. residual	Std. dev. on pred. (Mean)	Lower bound 95%(Mean)	Upper bound 95%(Mean)	Std. dev. on pred. (Observation)	Lower bound 95% (Observation)	Upper bound 95% (Observation)
	ARG_ME	1	0.6	0.968853	-0.368853	-0.873504	0.0808589	0.790884	1.14682	0.248514	0.421878	1.51583
	ARG_ME	1	0.6	0.608171	-0.00817129	-0.0193509	0.10314	0.381162	0.835181	0.25663	0.0433327	1.17301
	ITA_SP	1	1.2	0.776158	0.423842	1.00373	0.110159	0.533701	1.01862	0.25953	0.204936	1.34738
	ITA_VF	1	2.09091	1.99619	0.0947195	0.224311	0.190011	1.57798	2.4144	0.302201	1.33105	2.66133
	ITA_VF	1	0.8	1.10472	-0.304724	-0.721636	0.118108	0.844769	1.36468	0.263003	0.525858	1.68359
	NZL_HA	1	1.5	1.39126	0.108745	0.257525	0.141538	1.07973	1.70278	0.274325	0.78747	1.99504
	NZL_HA	1	1	0.963879	0.0361206	0.0855393	0.0726306	0.804021	1.12374	0.24596	0.422526	1.50523
	NZL_MA	1	0.9	0.812195	0.0878047	0.207936	0.119615	0.548924	1.07547	0.263683	0.231833	1.39256
	NZL_MA	1	0.8	0.754869	0.0451314	0.106878	0.0763985	0.586717	0.92302	0.247099	0.211008	1.29873
	RSA_WC	1	0.4	0.282451	0.117549	0.278376	0.124487	0.00845565	0.556445	0.265929	-0.302855	0.867756
	CLE_CV	1	0.7	0.727327	-0.027327	-0.0647147	0.127147	0.447478	1.00718	0.267184	0.139259	1.3154
	CLE_CV	1	0.4	0.604836	-0.204836	-0.485085	0.0958234	0.39393	0.815742	0.253778	0.0462752	1.1634
	Predictions and residuals (Variable Green Bell Pepper-a):
	ITA_SP	1	0.5	0.740506	-0.240506	-0.569556	0.0808589	0.562537	0.918475	0.248514	0.19353	1.28748
	RSA_WC	1	1.3	0.841777	0.458223	1.08514	0.10314	0.614768	1.06879	0.25663	0.276939	1.40662
	The predictions and residuals corresponding to the observations of the validation set are displayed in the second part of the table
	Outliers analysis:
	Observation	DModX	DModY	Standardized dModX	Standardized dModY
	ARG_ME	0.952688	0.873504	1.25615	1.81247
	ARG_ME	0.402891	0.0193509	0.531226	0.0401521
	ITA_SP	0.317915	1.00373	0.419182	2.08267
	ITA_VF	0.510702	0.224311	0.673377	0.465432
	ITA_VF	0.220724	0.721636	0.291032	1.49735
	NZL_HA	0.827834	0.257525	1.09153	0.534349
	NZL_HA	0.600124	0.0855393	0.791284	0.177489
	NZL_MA	0.8724	0.207936	1.15029	0.431454
	NZL_MA	0.627739	0.106878	0.827695	0.221767
	RSA_WC	0.86997	0.278376	1.14708	0.577614
	CLE_CV	1.46073	0.0647147	1.92602	0.134279
	CLE_CV	0.57504	0.485085	0.758209	1.00652
	Outliers analysis:
	ITA_SP	1.0044	0.49325	1.32434	1.02347
	RSA_WC	1.28329	0.939763	1.69206	1.94995
	The outlier information corresponding to the validation set is displayed in the second part of the table
	Values of DModX and DModY that are greater than their respective critical values are displayed in bold (DCrit(X)=1.668 / DCrit(Y)=1.497)

## Sheet: PN CH PLS
	XLSTAT 2022.5.1.1388 - PLS Regression - Start time: 10/11/2023 at 16:07:23 / End time: 10/11/2023 at 16:07:28 / Microsoft Excel 16.016731
	Y / Dependent variables: Workbook = Pinot Gris dataset.xlsm / Sheet = Pinot Noir samples / Range = 'Pinot Noir samples'!$I$2:$I$16 / 14 rows and 1 column
	X / Quantitative: Workbook = Pinot Gris dataset.xlsm / Sheet = Pinot Noir samples / Range = 'Pinot Noir samples'!$M$2:$AD$16 / 14 rows and 18 columns
	Observation labels: Workbook = Pinot Gris dataset.xlsm / Sheet = Pinot Noir samples / Range = 'Pinot Noir samples'!$A$2:$A$16 / 14 rows and 1 column
	Method: PLS-R
	Algorithm: Fast
	Stop conditions: Fixed number = 2
	Cross-validation: Jackknife(LOO)
	Variables: Center: Yes / Reduce: Yes
	Confidence interval (%): 95
	Validation: Random
	Number of observations in the validation set: 2
	Estimation of missing data: Nearest neighbor
	Observations with replaced missing data:
	Observation	Cherry-a	III	VI	VIII	X	XIV	XVI	XXI	XXVIII	XXX	XXXIII	XL	XLI	XLII	XLIII	XLIV	XLVII	XXIV	XXXVIII
	ARG_ME	1.8	427723869	1.29066e+06	5839839	1.22187e+06	116213	801517	2221798	19253.9	93868.2	687462	167349	1.73716e+06	232705	8.1462e+06	30567.3	480256	136585	31560
	NZL_HA	1	678275988	1.67581e+06	24472975	1.32671e+06	139613	3.51417e+06	4412491	15306	321383	989475	941397	3.80444e+06	462089	7.74853e+06	42596.3	269549	64804	31560
	NZL_MA	2	873826759	3.61952e+06	24226058	847409	88213.2	2.09285e+06	1717255	29947.3	344879	335388	1.10928e+06	2.65525e+06	331820	1.01983e+07	48248.2	483428	64804	75325
	RSA_WC	2.2	398031832	2.5451e+06	22109207	1.2913e+06	95034.2	4.73909e+06	1336984	57691.7	282731	654541	894467	3.47554e+06	466662	4.82582e+06	22328.5	719067	64804	75325
	CLE_CV	1.8	444871310	1.17916e+06	14028119	550776	368274	1.53658e+06	224100	21046.7	118693	595565	437195	1.69159e+06	173602	1.14599e+07	541626	1.66e+06	93402	31560
	Summary statistics:
	Variable	Observations	Obs. with missing data	Obs. without missing data	Minimum	Maximum	Mean	Std. deviation
	Cherry-a	12	0	12	1	2.6	1.77727	0.415505
	III	12	0	12	42568899	1353007569	6.99556e+08	3.52527e+08
	VI	12	0	12	1.17916e+06	7.07159e+06	2.96083e+06	1.95147e+06
	VIII	12	0	12	4279696	75327367	2.92276e+07	2.0892e+07
	X	12	0	12	550776	2.64482e+06	1.51081e+06	757024
	XIV	12	0	12	95034.2	1.02562e+06	298311	252101
	XVI	12	0	12	643304	1.02792e+07	3.55292e+06	2.74455e+06
	XXI	12	0	12	224100	8537808	3.63981e+06	2.54445e+06
	XXVIII	12	0	12	10640.8	57691.7	22241.5	13838.1
	XXX	12	0	12	93868.2	766172	311276	215489
	XXXIII	12	0	12	595565	2.72539e+06	1.2564e+06	644810
	XL	12	0	12	167058	2.3444e+06	1.06083e+06	757575
	XLI	12	0	12	986880	8.60662e+06	4.14287e+06	2.4516e+06
	XLII	12	0	12	113899	1.64698e+06	573672	451464
	XLIII	12	0	12	4.82582e+06	1.56476e+07	1.01715e+07	3.20493e+06
	XLIV	12	0	12	22328.5	1.62891e+06	334247	463393
	XLVII	12	0	12	269549	3.18544e+06	1.22038e+06	776380
	XXIV	12	0	12	52665	1524754	573629	557614
	XXXVIII	12	0	12	31560	408206	188366	156615
	Summary statistics (Quantitative data / Validation):
	Variable	Observations	Obs. with missing data	Obs. without missing data	Minimum	Maximum	Mean	Std. deviation
	Cherry-a	2	0	2	1.4	2	1.7	0.424264
	III	2	0	2	682203051	873826759	778014905	1.35498e+08
	VI	2	0	2	752569	3.61952e+06	2.18605e+06	2.02724e+06
	VIII	2	0	2	14656359	24226058	1.94412e+07	6.7668e+06
	X	2	0	2	645214	847409	746312	142973
	XIV	2	0	2	88213.2	156212	122213	48082.7
	XVI	2	0	2	1.91136e+06	2.09285e+06	2.00211e+06	128332
	XXI	2	0	2	314047	1717255	1015651	992218
	XXVIII	2	0	2	17373.9	29947.3	23660.6	8890.69
	XXX	2	0	2	134146	344879	239513	149011
	XXXIII	2	0	2	335388	1.30852e+06	821955	688109
	XL	2	0	2	532153	1.10928e+06	820718	408092
	XLI	2	0	2	2.2739e+06	2.65525e+06	2.46458e+06	269653
	XLII	2	0	2	123956	331820	227888	146981
	XLIII	2	0	2	1.01983e+07	1.26487e+07	1.14235e+07	1.73273e+06
	XLIV	2	0	2	48248.2	96918.7	72583.4	34415.3
	XLVII	2	0	2	483428	553625	518526	49636.5
	XXIV	2	0	2	64804	132312	98558	47735.4
	XXXVIII	2	0	2	31560	75325	53442.5	30946.5
	Correlation matrix:
	Variables	III	VI	VIII	X	XIV	XVI	XXI	XXVIII	XXX	XXXIII	XL	XLI	XLII	XLIII	XLIV	XLVII	XXIV	XXXVIII	Cherry-a
	III	1	0.156231	0.626945	0.435329	0.0986676	0.447995	0.414229	-0.23673	0.334971	0.495222	0.536686	0.613359	0.350582	0.195978	0.0322554	0.13523	0.570013	0.454009	-0.0760902
	VI	0.156231	1	0.729953	0.609533	0.0969864	0.556732	0.3503	0.38923	0.834413	0.0222431	0.701745	0.633595	0.7985	-0.194849	-0.00410321	0.167646	0.147868	0.286134	0.645803
	VIII	0.626945	0.729953	1	0.612231	0.153488	0.902891	0.465262	0.259559	0.863254	0.360506	0.888502	0.917623	0.859392	-0.14064	0.0334073	0.203798	0.27046	0.51383	0.506554
	X	0.435329	0.609533	0.612231	1	-0.150156	0.517775	0.786901	0.0696023	0.689576	0.175997	0.694432	0.783633	0.838151	-0.408219	-0.287388	-0.0743962	0.258464	0.51493	0.260459
	XIV	0.0986676	0.0969864	0.153488	-0.150156	1	-0.0142228	-0.214303	-0.138746	-0.140803	0.168283	-0.00712152	-0.0942728	-0.0406359	0.535906	0.984188	0.949431	0.493639	0.402407	0.101467
	XVI	0.447995	0.556732	0.902891	0.517775	-0.0142228	1	0.393227	0.429765	0.783501	0.357384	0.757738	0.871957	0.827503	-0.357019	-0.13531	0.00668268	0.0741195	0.499979	0.533126
	XXI	0.414229	0.3503	0.465262	0.786901	-0.214303	0.393227	1	-0.32813	0.54155	0.574733	0.650531	0.73477	0.589267	-0.0379641	-0.302659	-0.10853	0.368719	0.575807	0.00982223
	XXVIII	-0.23673	0.38923	0.259559	0.0696023	-0.138746	0.429765	-0.32813	1	0.314201	-0.408204	0.153103	0.139471	0.30751	-0.644267	-0.16004	-0.113178	-0.336252	-0.174715	0.672045
	XXX	0.334971	0.834413	0.863254	0.689576	-0.140803	0.783501	0.54155	0.314201	1	0.10039	0.923694	0.875709	0.906264	-0.369108	-0.245386	-0.0824809	-0.0741509	0.245028	0.443688
	XXXIII	0.495222	0.0222431	0.360506	0.175997	0.168283	0.357384	0.574733	-0.408204	0.10039	1	0.293383	0.448172	0.159648	0.540223	0.126958	0.252022	0.72036	0.787262	0.0696179
	XL	0.536686	0.701745	0.888502	0.694432	-0.00712152	0.757738	0.650531	0.153103	0.923694	0.293383	1	0.929752	0.820327	-0.162494	-0.092867	0.101307	0.139074	0.373466	0.365174
	XLI	0.613359	0.633595	0.917623	0.783633	-0.0942728	0.871957	0.73477	0.139471	0.875709	0.448172	0.929752	1	0.892643	-0.241738	-0.217046	-0.00405355	0.234608	0.564999	0.395035
	XLII	0.350582	0.7985	0.859392	0.838151	-0.0406359	0.827503	0.589267	0.30751	0.906264	0.159648	0.820327	0.892643	1	-0.44556	-0.192449	0.000142828	0.0714333	0.494391	0.515338
	XLIII	0.195978	-0.194849	-0.14064	-0.408219	0.535906	-0.357019	-0.0379641	-0.644267	-0.369108	0.540223	-0.162494	-0.241738	-0.44556	1	0.601424	0.597997	0.612251	0.267273	-0.20085
	XLIV	0.0322554	-0.00410321	0.0334073	-0.287388	0.984188	-0.13531	-0.302659	-0.16004	-0.245386	0.126958	-0.092867	-0.217046	-0.192449	0.601424	1	0.942418	0.44845	0.287118	0.0423015
	XLVII	0.13523	0.167646	0.203798	-0.0743962	0.949431	0.00668268	-0.10853	-0.113178	-0.0824809	0.252022	0.101307	-0.00405355	0.000142828	0.597997	0.942418	1	0.579857	0.468742	0.248216
	XXIV	0.570013	0.147868	0.27046	0.258464	0.493639	0.0741195	0.368719	-0.336252	-0.0741509	0.72036	0.139074	0.234608	0.0714333	0.612251	0.44845	0.579857	1	0.757313	0.116222
	XXXVIII	0.454009	0.286134	0.51383	0.51493	0.402407	0.499979	0.575807	-0.174715	0.245028	0.787262	0.373466	0.564999	0.494391	0.267273	0.287118	0.468742	0.757313	1	0.30719
	Cherry-a	-0.0760902	0.645803	0.506554	0.260459	0.101467	0.533126	0.00982223	0.672045	0.443688	0.0696179	0.365174	0.395035	0.515338	-0.20085	0.0423015	0.248216	0.116222	0.30719	1
	Model quality:
	Statistic	Comp1	Comp2
	Q² cum	0.19006	0.197357
	R²Y cum	0.414744	0.664277
	R²X cum	0.405516	0.557945
	Correlation matrix of the variables with the t and u~ components:
		t1	t2	u~1	u~2
	III	0.406238	-0.599706	-0.0760902	-0.0760902
	VI	0.839609	0.161181	0.645803	0.645803
	VIII	0.934708	-0.149801	0.506554	0.506554
	X	0.732279	-0.420813	0.260459	0.260459
	XIV	0.0866947	0.318981	0.101467	0.101467
	XVI	0.887329	-0.050376	0.533126	0.533126
	XXI	0.500153	-0.737973	0.00982223	0.00982223
	XXVIII	0.440815	0.716924	0.672045	0.672045
	XXX	0.905393	-0.139206	0.443688	0.443688
	XXXIII	0.23796	-0.525632	0.0696179	0.0696179
	XL	0.870072	-0.308824	0.365174	0.365174
	XLI	0.900197	-0.407269	0.395035	0.395035
	XLII	0.945512	-0.135312	0.515338	0.515338
	XLIII	-0.332734	-0.194813	-0.20085	-0.20085
	XLIV	-0.0441976	0.351238	0.0423015	0.0423015
	XLVII	0.157056	0.280342	0.248216	0.248216
	XXIV	0.185734	-0.306049	0.116222	0.116222
	XXXVIII	0.520092	-0.294788	0.30719	0.30719
	Cherry-a	0.644006	0.499534	1	1
	w vectors:
	Variable	w1	w2
	III	-0.0484951	-0.449089
	VI	0.411594	0.139749
	VIII	0.322846	-0.126868
	X	0.166	-0.280767
	XIV	0.0646686	0.0606856
	XVI	0.339781	-0.0509575
	XXI	0.00626008	-0.415272
	XXVIII	0.42832	0.516176
	XXX	0.282779	-0.185362
	XXXIII	0.0443701	-0.111212
	XL	0.232739	-0.259522
	XLI	0.251771	-0.245612
	XLII	0.328444	-0.12444
	XLIII	-0.12801	0.0178625
	XLIV	0.0269603	0.0941039
	XLVII	0.158197	0.195575
	XXIV	0.0740725	-0.00451079
	XXXVIII	0.195784	-0.0369057
	w* vectors:
	Variable	w*1	w*2
	III	-0.0484951	-0.472332
	VI	0.411594	0.337014
	VIII	0.322846	0.0278627
	X	0.166	-0.201208
	XIV	0.0646686	0.0916793
	XVI	0.339781	0.11189
	XXI	0.00626008	-0.412271
	XXVIII	0.42832	0.721457
	XXX	0.282779	-0.0498346
	XXXIII	0.0443701	-0.0899466
	XL	0.232739	-0.147977
	XLI	0.251771	-0.124946
	XLII	0.328444	0.0329736
	XLIII	-0.12801	-0.0434887
	XLIV	0.0269603	0.107025
	XLVII	0.158197	0.271394
	XXIV	0.0740725	0.03099
	XXXVIII	0.195784	0.0569275
	c vectors:
	Variable	c1	c2
	Cherry-a	0.264332	0.331832
	p vectors:
	Variable	p1	p2
	III	0.16674	-0.398375
	VI	0.344617	0.10707
	VIII	0.38365	-0.0995104
	X	0.300563	-0.279539
	XIV	0.0355838	0.211894
	XVI	0.364204	-0.033464
	XXI	0.205287	-0.490223
	XXVIII	0.180932	0.476241
	XXX	0.371618	-0.0924721
	XXXIII	0.0976707	-0.349169
	XL	0.35712	-0.205147
	XLI	0.369485	-0.270542
	XLII	0.388085	-0.0898854
	XLIII	-0.136571	-0.129411
	XLIV	-0.0181409	0.233322
	XLVII	0.0644636	0.186227
	XXIV	0.0762344	-0.203303
	XXXVIII	0.213471	-0.195823
	Scores on t:
	Observation	t1	t2
	ARG_ME	-0.317475	-1.21517
	ARG_ME	-2.65866	0.0361973
	ITA_SP	-0.862048	1.0705
	ITA_SP	-3.11204	0.197543
	ITA_VF	-0.666411	-1.91552
	NZL_HA	2.17016	-2.56122
	NZL_HA	-1.17549	-1.0817
	NZL_MA	1.91832	-0.581498
	RSA_WC	5.57768	0.960461
	RSA_WC	0.589911	2.48195
	CLE_CV	0.841469	1.45097
	CLE_CV	-2.30541	1.15748
	ITA_VF	-2.69051	-0.184643
	NZL_MA	-0.818571	0.403231
	The scores corresponding to the validation set are displayed in the second part of the table
	Standardized scores on t:
	Observation	t1	t2
	ARG_ME	-0.0392892	-0.243386
	ARG_ME	-0.329023	0.00724993
	ITA_SP	-0.106683	0.21441
	ITA_SP	-0.385131	0.0395657
	ITA_VF	-0.0824717	-0.383657
	NZL_HA	0.268568	-0.512985
	NZL_HA	-0.145473	-0.216652
	NZL_MA	0.237402	-0.116468
	RSA_WC	0.690266	0.19237
	RSA_WC	0.0730045	0.497109
	CLE_CV	0.104136	0.290613
	CLE_CV	-0.285306	0.231831
	ITA_VF	-0.332964	-0.0369821
	NZL_MA	-0.101302	0.0807628
	The scores corresponding to the validation set are displayed in the second part of the table
	Scores on u:
	Observation	u1	u2
	ARG_ME	-0.703559	-0.307548
	ARG_ME	0.206929	2.28268
	ITA_SP	2.0279	2.30209
	ITA_SP	-5.256	-1.70784
	ITA_VF	-0.455244	0.168212
	NZL_HA	-1.61405	-3.01443
	NZL_HA	-7.07697	-4.70102
	NZL_MA	1.11742	-0.637986
	RSA_WC	7.49083	1.52399
	RSA_WC	3.84888	2.59604
	CLE_CV	0.206929	-0.505463
	CLE_CV	0.206929	2.00129
	Scores on u~:
	Observation	u~1	u~2
	ARG_ME	-0.703559	-0.560443
	ARG_ME	0.206929	0.164836
	ITA_SP	2.0279	1.61539
	ITA_SP	-5.256	-4.18684
	ITA_VF	-0.455244	-0.362639
	NZL_HA	-1.61405	-1.28572
	NZL_HA	-7.07697	-5.6374
	NZL_MA	1.11742	0.890115
	RSA_WC	7.49083	5.96707
	RSA_WC	3.84888	3.06595
	CLE_CV	0.206929	0.164836
	CLE_CV	0.206929	0.164836
	Q² quality index:
	Component	Comp1	Comp2
	Cherry-a	0.19006	0.00900884
	Total	0.19006	0.00900884
	Cumulative Q² quality index:
	Component	Comp1	Comp2
	Cherry-a	0.19006	0.197357
	Total	0.19006	0.197357
	Variable Importance in the Projection (VIP):
	Variable	VIP(1)	Standard deviation	Lower bound(95%)	Upper bound(95%)	VIP(2)	Standard deviation	Lower bound(95%)	Upper bound(95%)
	XXVIII	1.81721	0.989921	-0.361595	3.99601	1.96553	0.853541	0.0869022	3.84416
	VI	1.74625	0.299057	1.08803	2.40447	1.42686	0.295262	0.776997	2.07673
	III	0.205747	0.686008	-1.30415	1.71564	1.17904	0.527381	0.0182779	2.3398
	XLII	1.39347	0.81401	-0.398152	3.18509	1.14763	0.561986	-0.0892937	2.38455
	XVI	1.44157	0.850725	-0.430864	3.314	1.14675	0.651113	-0.286338	2.57984
	VIII	1.36972	0.679408	-0.125647	2.86509	1.13146	0.480205	0.0745367	2.18838
	XXI	0.0265593	0.512883	-1.10229	1.15541	1.08004	0.347027	0.316241	1.84384
	XXX	1.19973	0.782538	-0.522623	2.92208	1.06348	0.481558	0.00357703	2.12338
	XLI	1.06817	0.67525	-0.418042	2.55439	1.05843	0.380689	0.220541	1.89632
	XL	0.987429	0.376243	0.159324	1.81553	1.03158	0.262675	0.453439	1.60973
	X	0.70428	0.44348	-0.271812	1.68037	0.91799	0.249186	0.369535	1.46644
	XLVII	0.671173	1.20602	-1.98325	3.3256	0.734769	1.09761	-1.68106	3.1506
	XXXVIII	0.830639	0.484301	-0.2353	1.89658	0.663317	0.225941	0.166024	1.16061
	XLIII	0.543099	0.786673	-1.18836	2.27455	0.431641	0.596763	-0.881826	1.74511
	XXXIII	0.188247	0.364059	-0.613041	0.989534	0.325198	0.300557	-0.336325	0.98672
	XIV	0.274366	0.597893	-1.04159	1.59032	0.268143	0.552262	-0.947377	1.48366
	XLIV	0.114383	0.73047	-1.49337	1.72214	0.260858	0.638614	-1.14472	1.66644
	XXIV	0.314263	0.791751	-1.42837	2.0569	0.248595	0.598122	-1.06786	1.56505
	Model parameters:
	Variable	Cherry-a
	Intercept	1.31513
	III	-1.99844e-10
	VI	4.69762e-08
	VIII	1.88111e-09
	X	-1.25625e-08
	XIV	7.83146e-08
	XVI	1.92184e-08
	XXI	-2.20698e-08
	XXVIII	1.05879e-05
	XXX	1.12242e-07
	XXXIII	-1.16754e-08
	XL	6.81028e-09
	XLI	4.25233e-09
	XLII	8.99734e-08
	XLIII	-6.25774e-09
	XLIV	3.82343e-08
	XLVII	7.05767e-08
	XXIV	2.22525e-08
	XXXVIII	1.87416e-07
	Equation of the model:
	Cherry-a = 1.31512943142612-1.99843980260084E-10*III+4.69762129942104E-08*VI+1.88111189817921E-09*VIII-1.25624601569526E-08*X+7.831459535482E-08*XIV+1.92183711079405E-08*XVI-2.20698419140649E-08*XXI+1.05878612870616E-05*XXVIII+1.12241895418116E-07*XXX-1.16754108918681E-08*XXXIII+6.81027784217488E-09*XL+4.2523294842095E-09*XLI+8.99733777338755E-08*XLII-6.25773565282521E-09*XLIII+3.82342796404111E-…
	Results for variable Cherry-a:
	Goodness of fit statistics (Variable Cherry-a):
	Observations	12
	Sum of weights	12
	DF	9
	R²	0.664277
	Std. deviation	0.266159
	MSE	0.0531306
	RMSE	0.230501
	VIDs (Variable Cherry-a):
	Variable	VID	Std. deviation	Lower bound (95%)	Upper bound (95%)
	III	-0.0465673	0.290656	-0.686297	0.593163
	VI	0.762213	0.168506	0.391335	1.13309
	VIII	0.646756	0.273205	0.0454351	1.24808
	X	0.320701	0.322827	-0.389836	1.03124
	XIV	0.264006	0.621708	-1.10436	1.63238
	XVI	0.670257	0.29043	0.0310248	1.30949
	XXI	-0.0571027	0.351858	-0.831537	0.717331
	XXVIII	0.787718	0.328918	0.0637746	1.51166
	XXX	0.630086	0.354119	-0.149324	1.4095
	XXXIII	-0.134133	0.408066	-1.03228	0.764015
	XL	0.498218	0.307519	-0.178627	1.17506
	XLI	0.461684	0.360738	-0.332296	1.25566
	XLII	0.664174	0.323868	-0.0486561	1.377
	XLIII	-0.382314	0.592053	-1.68541	0.920785
	XLIV	0.180351	0.638551	-1.22509	1.58579
	XLVII	0.295921	0.641517	-1.11605	1.70789
	XXIV	-0.0408176	0.548485	-1.24802	1.16639
	XXXVIII	0.23028	0.427151	-0.709873	1.17043
	Coefficients (Variable Cherry-a):
	Variable	Coefficient	Std. deviation	Lower bound (95%)	Upper bound (95%)
	Intercept	1.31513	0.488393	0.240184	2.39007
	III	-1.99844e-10	1.4258e-10	-5.13659e-10	1.13971e-10
	VI	4.69762e-08	2.32929e-08	-4.29112e-09	9.82435e-08
	VIII	1.88111e-09	1.64281e-09	-1.73468e-09	5.49691e-09
	X	-1.25625e-08	3.12973e-08	-8.14473e-08	5.63224e-08
	XIV	7.83146e-08	1.64073e-07	-2.82808e-07	4.39437e-07
	XVI	1.92184e-08	1.61651e-08	-1.63607e-08	5.47975e-08
	XXI	-2.20698e-08	1.9329e-08	-6.46126e-08	2.0473e-08
	XXVIII	1.05879e-05	6.09309e-06	-2.82294e-06	2.39987e-05
	XXX	1.12242e-07	1.67451e-07	-2.56316e-07	4.808e-07
	XXXIII	-1.16754e-08	5.17526e-08	-1.25582e-07	1.02231e-07
	XL	6.81028e-09	2.75774e-08	-5.38873e-08	6.75078e-08
	XLI	4.25233e-09	1.3203e-08	-2.48074e-08	3.3312e-08
	XLII	8.99734e-08	8.67416e-08	-1.00944e-07	2.8089e-07
	XLIII	-6.25774e-09	1.77843e-08	-4.54008e-08	3.28853e-08
	XLIV	3.82343e-08	1.0186e-07	-1.85958e-07	2.62426e-07
	XLVII	7.05767e-08	9.41376e-08	-1.36619e-07	2.77772e-07
	XXIV	2.22525e-08	9.6538e-08	-1.90226e-07	2.34731e-07
	XXXVIII	1.87416e-07	2.74233e-07	-4.16167e-07	7.90999e-07
	Standardized coefficients (Variable Cherry-a):
	Variable	Coefficient	Std. deviation	Lower bound (95%)	Upper bound (95%)
	III	-0.169554	0.120969	-0.435804	0.0966968
	VI	0.22063	0.109398	-0.0201538	0.461413
	VIII	0.0945842	0.082602	-0.0872216	0.27639
	X	-0.022888	0.0570216	-0.148392	0.102616
	XIV	0.0475161	0.0995487	-0.171589	0.266621
	XVI	0.126943	0.106776	-0.108068	0.361955
	XXI	-0.13515	0.118366	-0.395671	0.125371
	XXVIII	0.352621	0.202926	-0.0940161	0.799258
	XXX	0.0582108	0.0868434	-0.13293	0.249352
	XXXIII	-0.0181187	0.0803133	-0.194887	0.15865
	XL	0.0124169	0.0502809	-0.0982506	0.123084
	XLI	0.0250899	0.0779016	-0.14637	0.19655
	XLII	0.09776	0.0942485	-0.10968	0.3052
	XLIII	-0.0482679	0.137176	-0.350191	0.253655
	XLIV	0.0426409	0.113599	-0.20739	0.292672
	XLVII	0.131874	0.175898	-0.255275	0.519023
	XXIV	0.0298632	0.129556	-0.255287	0.315013
	XXXVIII	0.0706422	0.103366	-0.156865	0.298149
	Predictions and residuals (Variable Cherry-a):
	Observation	Weight	Cherry-a	Pred(Cherry-a)	Residual	Std. residual	Std. dev. on pred. (Mean)	Lower bound 95%(Mean)	Upper bound 95%(Mean)	Std. dev. on pred. (Observation)	Lower bound 95% (Observation)	Upper bound 95% (Observation)
	ARG_ME	1	1.7	1.57486	0.125142	0.347772	0.10104	1.35247	1.79725	0.284693	0.948254	2.20146
	ARG_ME	1	1.8	1.49026	0.30974	0.860777	0.116516	1.23381	1.74671	0.290546	0.850773	2.12975
	ITA_SP	1	2	1.83019	0.169808	0.471901	0.0998316	1.61046	2.04992	0.284266	1.20453	2.45586
	ITA_SP	1	1.2	1.46271	-0.262711	-0.73008	0.128537	1.1798	1.74562	0.295572	0.812162	2.11326
	ITA_VF	1	1.72727	1.43997	0.287301	0.798416	0.129663	1.15459	1.72536	0.296063	0.788342	2.0916
	NZL_HA	1	1.6	1.66249	-0.0624883	-0.173657	0.172207	1.28346	2.04151	0.317011	0.964752	2.36022
	NZL_HA	1	1	1.49902	-0.499024	-1.3868	0.103575	1.27106	1.72699	0.285602	0.870418	2.12763
	NZL_MA	1	1.9	1.90779	-0.00778845	-0.0216443	0.104196	1.67845	2.13712	0.285828	1.27868	2.53689
	RSA_WC	1	2.6	2.5223	0.0776978	0.215924	0.205617	2.06974	2.97486	0.336332	1.78204	3.26256
	RSA_WC	1	2.2	2.18427	0.0157297	0.0437133	0.15423	1.84481	2.52373	0.307616	1.50721	2.86133
	CLE_CV	1	1.8	2.06975	-0.269749	-0.749639	0.112492	1.82215	2.31734	0.288956	1.43376	2.70574
	CLE_CV	1	1.8	1.68366	0.116342	0.323319	0.124407	1.40984	1.95748	0.293799	1.03701	2.33031
	Predictions and residuals (Variable Cherry-a):
	ITA_VF	1	1.4	1.45631	-0.0563125	-0.156494	0.10104	1.23392	1.6787	0.284693	0.829708	2.08292
	NZL_MA	1	2	1.74296	0.257035	0.714308	0.116516	1.48651	1.99942	0.290546	1.10348	2.38245
	The predictions and residuals corresponding to the observations of the validation set are displayed in the second part of the table
	Outliers analysis:
	Observation	DModX	DModY	Standardized dModX	Standardized dModY
	ARG_ME	0.766874	0.347772	0.983636	0.542912
	ARG_ME	0.568691	0.860777	0.729435	1.34377
	ITA_SP	0.885414	0.471901	1.13568	0.736692
	ITA_SP	0.387329	0.73008	0.49681	1.13974
	ITA_VF	0.998788	0.798416	1.2811	1.24642
	NZL_HA	0.4477	0.173657	0.574246	0.271098
	NZL_HA	0.66361	1.3868	0.851183	2.16496
	NZL_MA	0.770633	0.0216443	0.988458	0.0337892
	RSA_WC	0.464515	0.215924	0.595813	0.337082
	RSA_WC	0.871821	0.0437133	1.11825	0.0682415
	CLE_CV	1.4616	0.749639	1.87473	1.17027
	CLE_CV	0.322569	0.323319	0.413745	0.504737
	Outliers analysis:
	ITA_VF	0.440768	0.135528	0.565354	0.211574
	NZL_MA	0.649399	0.618609	0.832956	0.965719
	The outlier information corresponding to the validation set is displayed in the second part of the table
	Values of DModX and DModY that are greater than their respective critical values are displayed in bold (DCrit(X)=1.668 / DCrit(Y)=1.593)

## Sheet: PN LI PLS
	XLSTAT 2022.5.1.1388 - PLS Regression - Start time: 10/11/2023 at 16:00:39 / End time: 10/11/2023 at 16:00:44 / Microsoft Excel 16.016731
	Y / Dependent variables: Workbook = Pinot Gris dataset.xlsm / Sheet = Pinot Noir samples / Range = 'Pinot Noir samples'!$E$2:$E$16 / 14 rows and 1 column
	X / Quantitative: Workbook = Pinot Gris dataset.xlsm / Sheet = Pinot Noir samples / Range = 'Pinot Noir samples'!$M$2:$AD$16 / 14 rows and 18 columns
	Observation labels: Workbook = Pinot Gris dataset.xlsm / Sheet = Pinot Noir samples / Range = 'Pinot Noir samples'!$A$2:$A$16 / 14 rows and 1 column
	Method: PLS-R
	Algorithm: Fast
	Stop conditions: Fixed number = 2
	Cross-validation: Jackknife(LOO)
	Variables: Center: Yes / Reduce: Yes
	Confidence interval (%): 95
	Validation: Random
	Number of observations in the validation set: 2
	Estimation of missing data: Nearest neighbor
	Observations with replaced missing data:
	Observation	Licorice-a	III	VI	VIII	X	XIV	XVI	XXI	XXVIII	XXX	XXXIII	XL	XLI	XLII	XLIII	XLIV	XLVII	XXIV	XXXVIII
	ARG_ME	0.8	427723869	1.29066e+06	5839839	1.22187e+06	116213	801517	2221798	19253.9	93868.2	687462	167349	1.73716e+06	232705	8.1462e+06	30567.3	480256	136585	31560
	NZL_HA	1.4	678275988	1.67581e+06	24472975	1.32671e+06	139613	3.51417e+06	4412491	15306	321383	989475	941397	3.80444e+06	462089	7.74853e+06	42596.3	269549	64804	75325
	NZL_MA	0.6	873826759	3.61952e+06	24226058	847409	88213.2	2.09285e+06	1717255	29947.3	344879	335388	1.10928e+06	2.65525e+06	331820	1.01983e+07	48248.2	483428	64804	75325
	RSA_WC	1	398031832	2.5451e+06	22109207	1.2913e+06	95034.2	4.73909e+06	1336984	57691.7	282731	654541	894467	3.47554e+06	466662	4.82582e+06	22328.5	719067	64804	75325
	CLE_CV	1	444871310	1.17916e+06	14028119	550776	368274	1.53658e+06	224100	21046.7	118693	595565	437195	1.69159e+06	173602	1.14599e+07	541626	1.66e+06	93402	75325
	Summary statistics:
	Variable	Observations	Obs. with missing data	Obs. without missing data	Minimum	Maximum	Mean	Std. deviation
	Licorice-a	12	0	12	0.2	1.4	0.8	0.371728
	III	12	0	12	42568899	1000880176	6.43656e+08	2.86489e+08
	VI	12	0	12	752569	7.07159e+06	2.91212e+06	2.00231e+06
	VIII	12	0	12	4279696	75327367	2.7143e+07	2.10029e+07
	X	12	0	12	550776	2.64482e+06	1.48516e+06	782425
	XIV	12	0	12	95034.2	1.02562e+06	289263	255341
	XVI	12	0	12	643304	1.02792e+07	3.31315e+06	2.75245e+06
	XXI	12	0	12	224100	8537808	3.29095e+06	2.69808e+06
	XXVIII	12	0	12	10640.8	57691.7	22799.6	13459.2
	XXX	12	0	12	93868.2	766172	306176	219175
	XXXIII	12	0	12	595565	1.7881e+06	1.13833e+06	452375
	XL	12	0	12	167058	2.3444e+06	1.00955e+06	771865
	XLI	12	0	12	986880	8.60662e+06	3.89489e+06	2.47981e+06
	XLII	12	0	12	113899	1.64698e+06	565253	459429
	XLIII	12	0	12	4.82582e+06	1.44571e+07	9.92162e+06	2.83464e+06
	XLIV	12	0	12	22328.5	1.62891e+06	315216	468456
	XLVII	12	0	12	269549	3.18544e+06	1.15737e+06	798826
	XXIV	12	0	12	52665	1384534	457592	481364
	XXXVIII	12	0	12	31560	408206	170764	149821
	Summary statistics (Quantitative data / Validation):
	Variable	Observations	Obs. with missing data	Obs. without missing data	Minimum	Maximum	Mean	Std. deviation
	Licorice-a	2	0	2	0.454545	0.6	0.527273	0.102852
	III	2	0	2	873826759	1353007569	1113417164	3.38832e+08
	VI	2	0	2	1.33698e+06	3.61952e+06	2.47825e+06	1.614e+06
	VIII	2	0	2	24226058	39671963	3.1949e+07	1.09219e+07
	X	2	0	2	847409	952935	900172	74618.4
	XIV	2	0	2	88213.2	264797	176505	124863
	XVI	2	0	2	2.09285e+06	4.7886e+06	3.44072e+06	1.90618e+06
	XXI	2	0	2	1717255	4500420	3.10884e+06	1.96799e+06
	XXVIII	2	0	2	10677	29947.3	20312.1	13626.1
	XXX	2	0	2	195346	344879	270112	105736
	XXXIII	2	0	2	335388	2.72539e+06	1.53039e+06	1.68999e+06
	XL	2	0	2	1.10928e+06	1.14757e+06	1.12842e+06	27070.1
	XLI	2	0	2	2.65525e+06	5.24963e+06	3.95244e+06	1.8345e+06
	XLII	2	0	2	224981	331820	278400	75546.6
	XLIII	2	0	2	1.01983e+07	1.56476e+07	1.29229e+07	3.85322e+06
	XLIV	2	0	2	48248.2	325290	186769	195898
	XLVII	2	0	2	483428	1.30976e+06	896593	584303
	XXIV	2	0	2	64804	1524754	794779	1.03234e+06
	XXXVIII	2	0	2	75325	330321	202823	180309
	Correlation matrix:
	Variables	III	VI	VIII	X	XIV	XVI	XXI	XXVIII	XXX	XXXIII	XL	XLI	XLII	XLIII	XLIV	XLVII	XXIV	XXXVIII	Licorice-a
	III	1	0.356419	0.646969	0.665246	0.142608	0.441332	0.393814	-0.110518	0.514429	0.139067	0.6145	0.63648	0.582781	-0.151497	0.0373688	0.126333	0.35654	0.342703	0.0571118
	VI	0.356419	1	0.811251	0.632251	0.138502	0.63162	0.465635	0.36404	0.840963	0.251831	0.746458	0.716298	0.806432	-0.162239	0.0443498	0.248638	0.398139	0.422514	0.0820335
	VIII	0.646969	0.811251	1	0.687688	0.187936	0.903434	0.485776	0.331601	0.91662	0.32882	0.898375	0.918927	0.934099	-0.310169	0.06129	0.23607	0.254045	0.519521	0.314311
	X	0.665246	0.632251	0.687688	1	-0.0972437	0.585493	0.858024	0.0513998	0.702132	0.432284	0.733242	0.85072	0.845477	-0.412385	-0.226793	0.0184184	0.501348	0.644448	0.364745
	XIV	0.142608	0.138502	0.187936	-0.0972437	1	0.01816	-0.138367	-0.131195	-0.103003	0.259653	0.0265233	-0.0524286	0.000332524	0.573652	0.985029	0.951556	0.625218	0.465802	-0.506906
	XVI	0.441332	0.63162	0.903434	0.585493	0.01816	1	0.411297	0.499211	0.831306	0.344369	0.767809	0.872707	0.893127	-0.537098	-0.109075	0.0396688	0.0317725	0.508234	0.490345
	XXI	0.393814	0.465635	0.485776	0.858024	-0.138367	0.411297	1	-0.246868	0.604742	0.628681	0.666254	0.742458	0.675191	-0.206861	-0.230746	-0.0203126	0.414243	0.614865	0.484582
	XXVIII	-0.110518	0.36404	0.331601	0.0513998	-0.131195	0.499211	-0.246868	1	0.303921	-0.336563	0.1888	0.205931	0.284414	-0.622781	-0.145767	-0.0733456	-0.205096	-0.0900862	0.173609
	XXX	0.514429	0.840963	0.91662	0.702132	-0.103003	0.831306	0.604742	0.303921	1	0.281744	0.945385	0.925483	0.910532	-0.383856	-0.203381	-0.0141143	0.071798	0.349196	0.454798
	XXXIII	0.139067	0.251831	0.32882	0.432284	0.259653	0.344369	0.628681	-0.336563	0.281744	1	0.351179	0.463432	0.432197	0.284376	0.16778	0.284905	0.527902	0.794454	-0.0105787
	XL	0.6145	0.746458	0.898375	0.733242	0.0265233	0.767809	0.666254	0.1888	0.945385	0.351179	1	0.93728	0.858556	-0.260859	-0.0613661	0.141751	0.177552	0.404583	0.412988
	XLI	0.63648	0.716298	0.918927	0.85072	-0.0524286	0.872707	0.742458	0.205931	0.925483	0.463432	0.93728	1	0.963051	-0.418081	-0.181202	0.0401494	0.225029	0.574477	0.50117
	XLII	0.582781	0.806432	0.934099	0.845477	0.000332524	0.893127	0.675191	0.284414	0.910532	0.432197	0.858556	0.963051	1	-0.441268	-0.144118	0.0805541	0.29441	0.634437	0.427484
	XLIII	-0.151497	-0.162239	-0.310169	-0.412385	0.573652	-0.537098	-0.206861	-0.622781	-0.383856	0.284376	-0.260859	-0.418081	-0.441268	1	0.631839	0.563568	0.358852	0.0444106	-0.688121
	XLIV	0.0373688	0.0443498	0.06129	-0.226793	0.985029	-0.109075	-0.230746	-0.145767	-0.203381	0.16778	-0.0613661	-0.181202	-0.144118	0.631839	1	0.941178	0.548849	0.33676	-0.54457
	XLVII	0.126333	0.248638	0.23607	0.0184184	0.951556	0.0396688	-0.0203126	-0.0733456	-0.0141143	0.284905	0.141751	0.0401494	0.0805541	0.563568	0.941178	1	0.681563	0.518905	-0.448143
	XXIV	0.35654	0.398139	0.254045	0.501348	0.625218	0.0317725	0.414243	-0.205096	0.071798	0.527902	0.177552	0.225029	0.29441	0.358852	0.548849	0.681563	1	0.748633	-0.411582
	XXXVIII	0.342703	0.422514	0.519521	0.644448	0.465802	0.508234	0.614865	-0.0900862	0.349196	0.794454	0.404583	0.574477	0.634437	0.0444106	0.33676	0.518905	0.748633	1	0.0369431
	Licorice-a	0.0571118	0.0820335	0.314311	0.364745	-0.506906	0.490345	0.484582	0.173609	0.454798	-0.0105787	0.412988	0.50117	0.427484	-0.688121	-0.54457	-0.448143	-0.411582	0.0369431	1
	Model quality:
	Statistic	Comp1	Comp2
	Q² cum	0.196745	0.235883
	R²Y cum	0.500232	0.603363
	R²X cum	0.38157	0.710794
	Correlation matrix of the variables with the t and u~ components:
		t1	t2	u~1	u~2
	III	0.429465	-0.508699	0.0571118	0.0571118
	VI	0.558673	-0.633297	0.0820335	0.0820335
	VIII	0.70374	-0.634029	0.314311	0.314311
	X	0.730332	-0.482827	0.364745	0.364745
	XIV	-0.527884	-0.768875	-0.506906	-0.506906
	XVI	0.781889	-0.385645	0.490345	0.490345
	XXI	0.615482	-0.356541	0.484582	0.484582
	XXVIII	0.377454	0.0561131	0.173609	0.173609
	XXX	0.839012	-0.423088	0.454798	0.454798
	XXXIII	0.155464	-0.527057	-0.0105787	-0.0105787
	XL	0.74908	-0.522281	0.412988	0.412988
	XLI	0.850755	-0.490445	0.50117	0.50117
	XLII	0.822316	-0.540475	0.427484	0.427484
	XLIII	-0.752572	-0.360979	-0.688121	-0.688121
	XLIV	-0.630014	-0.678609	-0.54457	-0.54457
	XLVII	-0.450373	-0.817396	-0.448143	-0.448143
	XXIV	-0.171394	-0.829353	-0.411582	-0.411582
	XXXVIII	0.216906	-0.742919	0.0369431	0.0369431
	Licorice-a	0.707271	0.32114	1	1
	w vectors:
	Variable	w1	w2
	III	0.0332109	-0.356562
	VI	0.047703	-0.452648
	VIII	0.182774	-0.265176
	X	0.212102	-0.219454
	XIV	-0.294769	-0.193072
	XVI	0.285139	-0.0905909
	XXI	0.281788	0.0712291
	XXVIII	0.100955	-0.134961
	XXX	0.264468	-0.20039
	XXXIII	-0.00615156	-0.174256
	XL	0.240155	-0.168879
	XLI	0.291434	-0.145356
	XLII	0.248585	-0.222805
	XLIII	-0.400148	-0.225311
	XLIV	-0.316671	-0.143094
	XLVII	-0.260598	-0.187374
	XXIV	-0.239338	-0.419773
	XXXVIII	0.0214826	-0.168378
	w* vectors:
	Variable	w*1	w*2
	III	0.0332109	-0.343204
	VI	0.047703	-0.43346
	VIII	0.182774	-0.191659
	X	0.212102	-0.13414
	XIV	-0.294769	-0.311637
	XVI	0.285139	0.0241012
	XXI	0.281788	0.184573
	XXVIII	0.100955	-0.0943535
	XXX	0.264468	-0.0940128
	XXXIII	-0.00615156	-0.176731
	XL	0.240155	-0.0722813
	XLI	0.291434	-0.0281317
	XLII	0.248585	-0.122816
	XLIII	-0.400148	-0.386263
	XLIV	-0.316671	-0.27047
	XLVII	-0.260598	-0.292195
	XXIV	-0.239338	-0.516043
	XXXVIII	0.0214826	-0.159737
	c vectors:
	Variable	c1	c2
	Licorice-a	0.290889	0.149096
	p vectors:
	Variable	p1	p2
	III	0.176632	-0.236175
	VI	0.229773	-0.294022
	VIII	0.289436	-0.294362
	X	0.300373	-0.224163
	XIV	-0.21711	-0.356967
	XVI	0.321578	-0.179044
	XXI	0.253137	-0.165532
	XXVIII	0.155241	0.0260517
	XXX	0.345071	-0.196428
	XXXIII	0.0639399	-0.244698
	XL	0.308084	-0.24248
	XLI	0.349901	-0.2277
	XLII	0.338204	-0.250927
	XLIII	-0.30952	-0.167592
	XLIV	-0.259114	-0.315059
	XLVII	-0.185231	-0.379494
	XXIV	-0.0704913	-0.385045
	XXXVIII	0.0892097	-0.344916
	Scores on t:
	Observation	t1	t2
	ARG_ME	-0.0411644	-1.07548
	ARG_ME	-0.661123	2.59611
	ITA_SP	-2.34321	-0.976627
	ITA_SP	-1.83371	1.8021
	ITA_VF	-1.41295	1.32453
	NZL_HA	3.16157	-0.79623
	NZL_HA	1.05789	1.97908
	NZL_MA	1.79185	-1.49343
	RSA_WC	4.56697	-1.8776
	RSA_WC	1.37779	2.11173
	CLE_CV	-3.38891	-4.62159
	CLE_CV	-2.27501	1.02741
	ITA_VF	-1.28387	-2.98715
	NZL_MA	0.199745	1.03401
	The scores corresponding to the validation set are displayed in the second part of the table
	Standardized scores on t:
	Observation	t1	t2
	ARG_ME	-0.00510466	-0.150548
	ARG_ME	-0.0819836	0.363412
	ITA_SP	-0.290573	-0.136711
	ITA_SP	-0.227391	0.252264
	ITA_VF	-0.175215	0.185412
	NZL_HA	0.392055	-0.111459
	NZL_HA	0.131185	0.277037
	NZL_MA	0.222201	-0.209055
	RSA_WC	0.566334	-0.262833
	RSA_WC	0.170855	0.295607
	CLE_CV	-0.420247	-0.646944
	CLE_CV	-0.282116	0.14382
	ITA_VF	-0.159208	-0.418151
	NZL_MA	0.0247697	0.144745
	The scores corresponding to the validation set are displayed in the second part of the table
	Scores on u:
	Observation	u1	u2
	ARG_ME	-0.9248	-1.72399
	ARG_ME	1.02673e-15	1.28986
	ITA_SP	-1.8496	0.963036
	ITA_SP	-3.6992	-3.63961
	ITA_VF	-3.6992	-4.46052
	NZL_HA	4.624	2.85323
	NZL_HA	5.5488	8.76183
	NZL_MA	-0.9248	-5.30023
	RSA_WC	2.7744	-3.49733
	RSA_WC	1.8496	0.920504
	CLE_CV	-5.5488	-4.21398
	CLE_CV	1.8496	8.04718
	Scores on u~:
	Observation	u~1	u~2
	ARG_ME	-0.9248	-1.8043
	ARG_ME	1.02673e-15	2.00317e-15
	ITA_SP	-1.8496	-3.6086
	ITA_SP	-3.6992	-7.2172
	ITA_VF	-3.6992	-7.2172
	NZL_HA	4.624	9.0215
	NZL_HA	5.5488	10.8258
	NZL_MA	-0.9248	-1.8043
	RSA_WC	2.7744	5.4129
	RSA_WC	1.8496	3.6086
	CLE_CV	-5.5488	-10.8258
	CLE_CV	1.8496	3.6086
	Q² quality index:
	Component	Comp1	Comp2
	Licorice-a	0.196745	0.0487234
	Total	0.196745	0.0487234
	Cumulative Q² quality index:
	Component	Comp1	Comp2
	Licorice-a	0.196745	0.235883
	Total	0.196745	0.235883
	Variable Importance in the Projection (VIP):
	Variable	VIP(1)	Standard deviation	Lower bound(95%)	Upper bound(95%)	VIP(2)	Standard deviation	Lower bound(95%)	Upper bound(95%)
	XLIII	1.69768	0.374227	0.874014	2.52135	1.59552	0.365236	0.791639	2.3994
	XLIV	1.34352	0.965468	-0.781458	3.4685	1.24881	0.942225	-0.825017	3.32263
	XIV	1.2506	1.04126	-1.04119	3.54239	1.18801	1.01017	-1.03536	3.41137
	XXIV	1.01542	0.778041	-0.697034	2.72788	1.18194	0.447596	0.196789	2.16709
	XLI	1.23645	0.500284	0.135334	2.33757	1.15434	0.359539	0.362999	1.94568
	XVI	1.20974	0.493507	0.123541	2.29595	1.11292	0.346683	0.349871	1.87596
	XXI	1.19552	0.552981	-0.0215789	2.41263	1.09571	0.506905	-0.0199772	2.2114
	XXX	1.12204	0.326706	0.402967	1.84112	1.08043	0.269512	0.48724	1.67363
	XLVII	1.10563	1.02075	-1.14102	3.35227	1.059	0.996247	-1.13372	3.25173
	XLII	1.05466	0.503697	-0.0539719	2.16329	1.03678	0.391696	0.174663	1.8989
	XL	1.01889	0.53369	-0.155752	2.19354	0.973881	0.380412	0.136599	1.81116
	X	0.899871	0.501579	-0.204096	2.00384	0.905279	0.367125	0.0972433	1.71332
	VIII	0.775444	0.639482	-0.632045	2.18293	0.845506	0.480552	-0.212181	1.90319
	VI	0.202387	0.369592	-0.611079	1.01585	0.81507	0.596086	-0.496905	2.12705
	III	0.140902	0.514535	-0.991583	1.27339	0.63845	0.489922	-0.439861	1.71676
	XXVIII	0.428316	0.618502	-0.932997	1.78963	0.45622	0.438857	-0.509697	1.42214
	XXXVIII	0.0911432	0.499758	-1.00882	1.1911	0.306781	0.311641	-0.379137	0.992699
	XXXIII	0.0260989	0.454144	-0.973466	1.02566	0.306576	0.471044	-0.730186	1.34334
	Model parameters:
	Variable	Licorice-a
	Intercept	1.05475
	III	-5.38601e-11
	VI	-9.42189e-09
	VIII	4.35239e-10
	X	1.98107e-08
	XIV	-1.92471e-07
	XVI	1.16871e-08
	XXI	1.50847e-08
	XXVIII	4.2254e-07
	XXX	1.06704e-07
	XXXIII	-2.31227e-08
	XL	2.84535e-08
	XLI	1.20792e-08
	XLII	4.36912e-08
	XLIII	-2.28164e-08
	XLIV	-1.05095e-07
	XLVII	-5.5548e-08
	XXIV	-1.1318e-07
	XXXVIII	-4.35865e-08
	Equation of the model:
	Licorice-a = 1.05475462281863-5.38600555896721E-11*III-9.42188701738253E-09*VI+4.35239303513777E-10*VIII+1.9810686994727E-08*X-1.92470986026854E-07*XIV+1.16871468022849E-08*XVI+1.50847076393858E-08*XXI+4.22539750274656E-07*XXVIII+1.06703982902646E-07*XXX-2.31227175009642E-08*XXXIII+2.84535187126493E-08*XL+1.20791886052891E-08*XLI+4.36911731490889E-08*XLII-2.28164355100455E-08*XLIII-1.050950001079…
	Results for variable Licorice-a:
	Goodness of fit statistics (Variable Licorice-a):
	Observations	12
	Sum of weights	12
	DF	9
	R²	0.603363
	Std. deviation	0.25882
	MSE	0.0502407
	RMSE	0.224144
	VIDs (Variable Licorice-a):
	Variable	VID	Std. deviation	Lower bound (95%)	Upper bound (95%)
	III	0.18073	0.250947	-0.3716	0.73306
	VI	0.246865	0.308904	-0.433028	0.926758
	VIII	0.378652	0.345505	-0.381799	1.1391
	X	0.465377	0.34302	-0.289606	1.22036
	XIV	-0.798535	0.206364	-1.25274	-0.344331
	XVI	0.552499	0.293812	-0.0941767	1.19918
	XXI	0.413012	0.325669	-0.303781	1.1298
	XXVIII	0.366884	0.127952	0.0852633	0.648505
	XXX	0.589031	0.297474	-0.0657039	1.24377
	XXXIII	-0.0763467	0.305343	-0.748402	0.595709
	XL	0.466136	0.33152	-0.263536	1.19581
	XLI	0.571876	0.353257	-0.205637	1.34939
	XLII	0.525297	0.354835	-0.25569	1.30628
	XLIII	-0.834484	0.0595545	-0.965562	-0.703405
	XLIV	-0.854209	0.160363	-1.20716	-0.501253
	XLVII	-0.748018	0.236202	-1.26789	-0.228142
	XXIV	-0.498941	0.295217	-1.14871	0.150827
	XXXVIII	-0.109646	0.376036	-0.937296	0.718003
	Coefficients (Variable Licorice-a):
	Variable	Coefficient	Std. deviation	Lower bound (95%)	Upper bound (95%)
	Intercept	1.05475	0.368699	0.243254	1.86625
	III	-5.38601e-11	6.45841e-11	-1.96009e-10	8.82886e-11
	VI	-9.42189e-09	1.5138e-08	-4.27404e-08	2.38967e-08
	VIII	4.35239e-10	7.71045e-10	-1.26182e-09	2.1323e-09
	X	1.98107e-08	2.7102e-08	-3.98405e-08	7.94618e-08
	XIV	-1.92471e-07	1.61768e-07	-5.4852e-07	1.63578e-07
	XVI	1.16871e-08	6.70234e-09	-3.06461e-09	2.64389e-08
	XXI	1.50847e-08	1.07454e-08	-8.56574e-09	3.87352e-08
	XXVIII	4.2254e-07	1.73535e-06	-3.39694e-06	4.24202e-06
	XXX	1.06704e-07	6.45907e-08	-3.54591e-08	2.48867e-07
	XXXIII	-2.31227e-08	5.806e-08	-1.50912e-07	1.04666e-07
	XL	2.84535e-08	2.63703e-08	-2.95871e-08	8.64942e-08
	XLI	1.20792e-08	7.59631e-09	-4.64018e-09	2.87986e-08
	XLII	4.36912e-08	3.15987e-08	-2.5857e-08	1.13239e-07
	XLIII	-2.28164e-08	7.28894e-09	-3.88593e-08	-6.77358e-09
	XLIV	-1.05095e-07	8.73118e-08	-2.97267e-07	8.7077e-08
	XLVII	-5.5548e-08	5.32666e-08	-1.72787e-07	6.16911e-08
	XXIV	-1.1318e-07	5.10923e-08	-2.25633e-07	-7.26508e-10
	XXXVIII	-4.35865e-08	2.01683e-07	-4.87488e-07	4.00315e-07
	Standardized coefficients (Variable Licorice-a):
	Variable	Coefficient	Std. deviation	Lower bound (95%)	Upper bound (95%)
	III	-0.0415096	0.0497746	-0.151063	0.0680435
	VI	-0.0507509	0.0815408	-0.230221	0.128719
	VIII	0.0245913	0.0435645	-0.0712936	0.120476
	X	0.0416981	0.0570452	-0.0838574	0.167254
	XIV	-0.132209	0.111119	-0.37678	0.112362
	XVI	0.0865371	0.0496273	-0.0226918	0.195766
	XXI	0.109488	0.0779923	-0.0621719	0.281148
	XXVIII	0.0152989	0.0628318	-0.122993	0.153591
	XXX	0.0629138	0.0380833	-0.0209071	0.146735
	XXXIII	-0.0281392	0.0706562	-0.183652	0.127374
	XL	0.0590816	0.0547559	-0.0614354	0.179599
	XLI	0.0805805	0.0506752	-0.0309547	0.192116
	XLII	0.0539992	0.0390537	-0.0319575	0.139956
	XLIII	-0.173989	0.0555825	-0.296325	-0.0516525
	XLIV	-0.132442	0.110031	-0.374619	0.109735
	XLVII	-0.11937	0.114468	-0.371312	0.132571
	XXIV	-0.14656	0.0661611	-0.29218	-0.00094078
	XXXVIII	-0.0175671	0.0812863	-0.196477	0.161343
	Predictions and residuals (Variable Licorice-a):
	Observation	Weight	Licorice-a	Pred(Licorice-a)	Residual	Std. residual	Std. dev. on pred. (Mean)	Lower bound 95%(Mean)	Upper bound 95%(Mean)	Std. dev. on pred. (Observation)	Lower bound 95% (Observation)	Upper bound 95% (Observation)
	ARG_ME	1	0.7	0.735943	-0.0359426	-0.111649	0.0842752	0.550454	0.921431	0.272195	0.136846	1.33504
	ARG_ME	1	0.8	0.872396	-0.0723964	-0.224885	0.121981	0.603917	1.14088	0.286124	0.242641	1.50215
	ITA_SP	1	0.6	0.492498	0.107502	0.333935	0.11176	0.246516	0.738479	0.281918	-0.128	1.113
	ITA_SP	1	0.4	0.701597	-0.301597	-0.936851	0.115364	0.447682	0.955512	0.283366	0.0779116	1.32528
	ITA_VF	1	0.4	0.720626	-0.320626	-0.995961	0.099708	0.50117	0.940082	0.277361	0.110157	1.33109
	NZL_HA	1	1.3	1.09774	0.202265	0.628296	0.129271	0.813212	1.38226	0.289307	0.460975	1.7345
	NZL_HA	1	1.4	1.02408	0.375922	1.16773	0.108979	0.784217	1.26394	0.280827	0.405981	1.64217
	NZL_MA	1	0.7	0.910985	-0.210985	-0.655383	0.108708	0.671721	1.15025	0.280722	0.293119	1.52885
	RSA_WC	1	1.1	1.18977	-0.0897704	-0.278854	0.178031	0.797926	1.58161	0.314138	0.498357	1.88118
	RSA_WC	1	1	1.06602	-0.0660216	-0.205083	0.115721	0.811321	1.32072	0.283512	0.442016	1.69003
	CLE_CV	1	0.2	0.177409	0.022591	0.0701744	0.213189	-0.291817	0.646635	0.335317	-0.560618	0.915436
	CLE_CV	1	1	0.610942	0.389058	1.20853	0.110903	0.366847	0.855037	0.28158	-0.00881052	1.23069
	Predictions and residuals (Variable Licorice-a):
	ITA_VF	1	0.454545	0.495616	-0.0410702	-0.127577	0.0842752	0.310127	0.681104	0.272195	-0.103481	1.09471
	NZL_MA	1	0.6	0.878907	-0.278907	-0.86637	0.121981	0.610428	1.14739	0.286124	0.249152	1.50866
	The predictions and residuals corresponding to the observations of the validation set are displayed in the second part of the table
	Outliers analysis:
	Observation	DModX	DModY	Standardized dModX	Standardized dModY
	ARG_ME	0.971119	0.111649	1.53999	0.160355
	ARG_ME	0.267529	0.224885	0.424244	0.32299
	ITA_SP	0.796428	0.333935	1.26297	0.479612
	ITA_SP	0.262574	0.936851	0.416386	1.34555
	ITA_VF	0.511679	0.995961	0.811415	1.43044
	NZL_HA	0.756836	0.628296	1.20018	0.902386
	NZL_HA	0.340458	1.16773	0.539894	1.67714
	NZL_MA	0.807397	0.655383	1.28036	0.94129
	RSA_WC	0.577714	0.278854	0.916132	0.400502
	RSA_WC	0.845593	0.205083	1.34093	0.29455
	CLE_CV	0.491731	0.0701744	0.77978	0.100788
	CLE_CV	0.401267	1.20853	0.636324	1.73575
	Outliers analysis:
	ITA_VF	1.23868	0.110484	1.96428	0.158683
	NZL_MA	0.604298	0.750298	0.958288	1.07761
	The outlier information corresponding to the validation set is displayed in the second part of the table
	Values of DModX and DModY that are greater than their respective critical values are displayed in bold (DCrit(X)=1.668 / DCrit(Y)=1.632)

## Sheet: PN FW PLS
	XLSTAT 2022.5.1.1388 - PLS Regression - Start time: 10/11/2023 at 15:58:05 / End time: 10/11/2023 at 15:58:11 / Microsoft Excel 16.016731
	Y / Dependent variables: Workbook = Pinot Gris dataset.xlsm / Sheet = Pinot Noir samples / Range = 'Pinot Noir samples'!$C$2:$C$16 / 14 rows and 1 column
	X / Quantitative: Workbook = Pinot Gris dataset.xlsm / Sheet = Pinot Noir samples / Range = 'Pinot Noir samples'!$M$2:$AD$16 / 14 rows and 18 columns
	Observation labels: Workbook = Pinot Gris dataset.xlsm / Sheet = Pinot Noir samples / Range = 'Pinot Noir samples'!$A$2:$A$16 / 14 rows and 1 column
	Method: PLS-R
	Algorithm: Fast
	Stop conditions: Fixed number = 3
	Cross-validation: Jackknife(LOO)
	Variables: Center: Yes / Reduce: Yes
	Confidence interval (%): 95
	Validation: Random
	Number of observations in the validation set: 2
	Estimation of missing data: Nearest neighbor
	Observations with replaced missing data:
	Observation	Fresh wood-a	III	VI	VIII	X	XIV	XVI	XXI	XXVIII	XXX	XXXIII	XL	XLI	XLII	XLIII	XLIV	XLVII	XXIV	XXXVIII
	ARG_ME	2.8	427723869	1.29066e+06	5839839	1.22187e+06	116213	801517	2221798	19253.9	93868.2	687462	167349	1.73716e+06	232705	8.1462e+06	30567.3	480256	136585	31560
	NZL_HA	1.4	678275988	1.67581e+06	24472975	1.32671e+06	139613	3.51417e+06	4412491	15306	321383	989475	941397	3.80444e+06	462089	7.74853e+06	42596.3	269549	64804	31560
	NZL_MA	2.8	873826759	3.61952e+06	24226058	847409	88213.2	2.09285e+06	1717255	29947.3	344879	335388	1.10928e+06	2.65525e+06	331820	1.01983e+07	48248.2	483428	64804	75325
	RSA_WC	3.6	398031832	2.5451e+06	22109207	1.2913e+06	95034.2	4.73909e+06	1336984	57691.7	282731	654541	894467	3.47554e+06	466662	4.82582e+06	22328.5	719067	64804	75325
	CLE_CV	2	444871310	1.17916e+06	14028119	550776	368274	1.53658e+06	224100	21046.7	118693	595565	437195	1.69159e+06	173602	1.14599e+07	541626	1.66e+06	93402	44903
	Summary statistics:
	Variable	Observations	Obs. with missing data	Obs. without missing data	Minimum	Maximum	Mean	Std. deviation
	Fresh wood-a	12	0	12	1.4	3.6	2.19318	0.637839
	III	12	0	12	398031832	1353007569	7.42271e+08	2.78531e+08
	VI	12	0	12	752569	7.07159e+06	2.48101e+06	1.7171e+06
	VIII	12	0	12	4279696	75327367	2.74496e+07	2.02355e+07
	X	12	0	12	550776	2.64482e+06	1.36962e+06	751572
	XIV	12	0	12	88213.2	1.02562e+06	263501	253372
	XVI	12	0	12	643304	1.02792e+07	3.52346e+06	2.75002e+06
	XXI	12	0	12	224100	8537808	3.0149e+06	2.67138e+06
	XXVIII	12	0	12	10640.8	57691.7	22784.1	13966.1
	XXX	12	0	12	93868.2	766172	278905	200393
	XXXIII	12	0	12	335388	2.72539e+06	1.18634e+06	660801
	XL	12	0	12	167058	2.3444e+06	950035	690306
	XLI	12	0	12	986880	8.60662e+06	3.85796e+06	2.43716e+06
	XLII	12	0	12	113899	1.64698e+06	513099	458323
	XLIII	12	0	12	4.82582e+06	1.56476e+07	1.00091e+07	3.02134e+06
	XLIV	12	0	12	22328.5	1.62891e+06	271947	453605
	XLVII	12	0	12	269549	3.18544e+06	1.05069e+06	786420
	XXIV	12	0	12	52665	1524754	473798	581786
	XXXVIII	12	0	12	31560	408206	175100	159015
	Summary statistics (Quantitative data / Validation):
	Variable	Observations	Obs. with missing data	Obs. without missing data	Minimum	Maximum	Mean	Std. deviation
	Fresh wood-a	2	0	2	1.5	1.9	1.7	0.282843
	III	2	0	2	42568899	1000880176	5.21725e+08	6.77628e+08
	VI	2	0	2	3.8098e+06	6.3201e+06	5.06495e+06	1.77505e+06
	VIII	2	0	2	14378688	45839292	30108990	2.2246e+07
	X	2	0	2	876857	2.31001e+06	1.59343e+06	1.01339e+06
	XIV	2	0	2	188635	473516	331076	201441
	XVI	2	0	2	1.58352e+06	2.7742e+06	2.17886e+06	841941
	XXI	2	0	2	4407907	5122391	4765149	505216
	XXVIII	2	0	2	16304	24505.6	20404.8	5799.35
	XXX	2	0	2	261989	605485	433737	242888
	XXXIII	2	0	2	712230	1.77244e+06	1.24233e+06	749678
	XL	2	0	2	835434	2.13559e+06	1.48551e+06	919350
	XLI	2	0	2	2.51481e+06	5.83332e+06	4.17407e+06	2.34654e+06
	XLII	2	0	2	319810	862842	591326	383982
	XLIII	2	0	2	1.03388e+07	1.44571e+07	1.2398e+07	2.91206e+06
	XLIV	2	0	2	159051	733723	446387	406355
	XLVII	2	0	2	1.16961e+06	1.90373e+06	1.53667e+06	519095
	XXIV	2	0	2	683150	711931	697540	20351.2
	XXXVIII	2	0	2	44369	235056	139712	134836
	Correlation matrix:
	Variables	III	VI	VIII	X	XIV	XVI	XXI	XXVIII	XXX	XXXIII	XL	XLI	XLII	XLIII	XLIV	XLVII	XXIV	XXXVIII	Fresh wood-a
	III	1	0.214192	0.585879	0.257267	0.2941	0.415141	0.511689	-0.377122	0.300337	0.798075	0.557502	0.558628	0.253909	0.56668	0.258613	0.349244	0.70719	0.690104	-0.490775
	VI	0.214192	1	0.792268	0.593147	0.150346	0.762019	0.316711	0.500411	0.829626	0.0458792	0.656078	0.663739	0.862619	-0.420439	0.0216574	0.161188	0.12278	0.525288	0.0819887
	VIII	0.585879	0.792268	1	0.578274	0.278283	0.953668	0.510542	0.239208	0.871039	0.49274	0.901923	0.909392	0.853384	-0.12256	0.158061	0.326383	0.322304	0.676462	-0.280015
	X	0.257267	0.593147	0.578274	1	0.0414861	0.595858	0.863504	0.0213722	0.6321	0.39433	0.633746	0.78103	0.846125	-0.430322	-0.113623	0.118639	0.36399	0.754341	-0.0819947
	XIV	0.2941	0.150346	0.278283	0.0414861	1	0.088604	-0.116667	-0.121679	-0.0692003	0.167044	0.0837174	0.0425221	0.0898178	0.428103	0.983441	0.956972	0.542106	0.433719	-0.52815
	XVI	0.415141	0.762019	0.953668	0.595858	0.088604	1	0.506364	0.394208	0.900611	0.439436	0.88504	0.919448	0.870848	-0.329735	-0.0333428	0.150211	0.172593	0.568512	-0.112954
	XXI	0.511689	0.316711	0.510542	0.863504	-0.116667	0.506364	1	-0.293478	0.534875	0.610517	0.651111	0.783362	0.647363	-0.185321	-0.232615	-0.0193058	0.42018	0.705254	-0.271647
	XXVIII	-0.377122	0.500411	0.239208	0.0213722	-0.121679	0.394208	-0.293478	1	0.346894	-0.420272	0.165506	0.101607	0.279649	-0.6464	-0.131492	-0.08717	-0.325475	-0.147336	0.700552
	XXX	0.300337	0.829626	0.871039	0.6321	-0.0692003	0.900611	0.534875	0.346894	1	0.186443	0.909293	0.871457	0.910867	-0.471929	-0.190096	-0.0436978	-0.078851	0.433308	-0.0871795
	XXXIII	0.798075	0.0458792	0.49274	0.39433	0.167044	0.439436	0.610517	-0.420272	0.186443	1	0.42097	0.597587	0.284549	0.461167	0.0953743	0.263963	0.75647	0.733702	-0.446823
	XL	0.557502	0.656078	0.901923	0.633746	0.0837174	0.88504	0.651111	0.165506	0.909293	0.42097	1	0.937423	0.822859	-0.22134	-0.0149518	0.15996	0.143885	0.583182	-0.231171
	XLI	0.558628	0.663739	0.909392	0.78103	0.0425221	0.919448	0.783362	0.101607	0.871457	0.597587	0.937423	1	0.891903	-0.239804	-0.0912608	0.136402	0.308288	0.724579	-0.231056
	XLII	0.253909	0.862619	0.853384	0.846125	0.0898178	0.870848	0.647363	0.279649	0.910867	0.284549	0.822859	0.891903	1	-0.478625	-0.0700465	0.137069	0.153494	0.649745	-0.107059
	XLIII	0.56668	-0.420439	-0.12256	-0.430322	0.428103	-0.329735	-0.185321	-0.6464	-0.471929	0.461167	-0.22134	-0.239804	-0.478625	1	0.492557	0.437909	0.523562	0.170218	-0.522907
	XLIV	0.258613	0.0216574	0.158061	-0.113623	0.983441	-0.0333428	-0.232615	-0.131492	-0.190096	0.0953743	-0.0149518	-0.0912608	-0.0700465	0.492557	1	0.940338	0.487171	0.312221	-0.493006
	XLVII	0.349244	0.161188	0.326383	0.118639	0.956972	0.150211	-0.0193058	-0.08717	-0.0436978	0.263963	0.15996	0.136402	0.137069	0.437909	0.940338	1	0.62358	0.548457	-0.439448
	XXIV	0.70719	0.12278	0.322304	0.36399	0.542106	0.172593	0.42018	-0.325475	-0.078851	0.75647	0.143885	0.308288	0.153494	0.523562	0.487171	0.62358	1	0.826655	-0.346841
	XXXVIII	0.690104	0.525288	0.676462	0.754341	0.433719	0.568512	0.705254	-0.147336	0.433308	0.733702	0.583182	0.724579	0.649745	0.170218	0.312221	0.548457	0.826655	1	-0.313078
	Fresh wood-a	-0.490775	0.0819887	-0.280015	-0.0819947	-0.52815	-0.112954	-0.271647	0.700552	-0.0871795	-0.446823	-0.231171	-0.231056	-0.107059	-0.522907	-0.493006	-0.439448	-0.346841	-0.313078	1
	Model quality:
	Statistic	Comp1	Comp2	Comp3
	Q² cum	0.223916	0.165269	0.412115
	R²Y cum	0.474193	0.597606	0.837549
	R²X cum	0.344574	0.698918	0.775261
	Correlation matrix of the variables with the t and u~ components:
		t1	t2	t3	u~1	u~2	u~3
	III	-0.837449	0.0796097	-0.0370437	-0.490775	-0.490775	-0.490775
	VI	-0.212431	0.83245	-0.0262739	0.0819887	0.0819887	0.0819887
	VIII	-0.581565	0.706524	-0.218421	-0.280015	-0.280015	-0.280015
	X	-0.398302	0.707243	-0.122766	-0.0819947	-0.0819947	-0.0819947
	XIV	-0.666924	-0.210122	0.215812	-0.52815	-0.52815	-0.52815
	XVI	-0.388635	0.822244	-0.211121	-0.112954	-0.112954	-0.112954
	XXI	-0.501415	0.492841	-0.289405	-0.271647	-0.271647	-0.271647
	XXVIII	0.457703	0.63823	0.359151	0.700552	0.700552	0.700552
	XXX	-0.217303	0.834372	-0.455608	-0.0871795	-0.0871795	-0.0871795
	XXXIII	-0.78422	0.116709	0.0437716	-0.446823	-0.446823	-0.446823
	XL	-0.482776	0.692084	-0.426955	-0.231171	-0.231171	-0.231171
	XLI	-0.540172	0.755205	-0.315693	-0.231056	-0.231056	-0.231056
	XLII	-0.346776	0.859427	-0.275213	-0.107059	-0.107059	-0.107059
	XLIII	-0.573603	-0.696589	0.135527	-0.522907	-0.522907	-0.522907
	XLIV	-0.600295	-0.335007	0.245172	-0.493006	-0.493006	-0.493006
	XLVII	-0.720308	-0.130584	0.296724	-0.439448	-0.439448	-0.439448
	XXIV	-0.831931	0.00352056	0.488326	-0.346841	-0.346841	-0.346841
	XXXVIII	-0.833445	0.443602	0.182388	-0.313078	-0.313078	-0.313078
	Fresh wood-a	0.688617	0.351302	0.48984	1	1	1
	w vectors:
	Variable	w1	w2	w3
	III	-0.31403	0.121652	0.107872
	VI	0.0524617	0.323257	-0.119471
	VIII	-0.179172	0.170585	-0.237834
	X	-0.0524655	0.272292	-0.104584
	XIV	-0.337944	-0.0975616	0.00916391
	XVI	-0.072275	0.219024	-0.249836
	XXI	-0.173818	0.104275	-0.185253
	XXVIII	0.448258	0.545723	0.300048
	XXX	-0.0557831	0.0884478	-0.429444
	XXXIII	-0.285907	0.131986	0.0971932
	XL	-0.147918	0.143418	-0.264107
	XLI	-0.147845	0.199551	-0.231592
	XLII	-0.068503	0.186553	-0.316848
	XLIII	-0.33459	-0.18114	0.217459
	XLIV	-0.315457	-0.112768	0.0708538
	XLVII	-0.281187	0.0801065	0.19073
	XXIV	-0.221932	0.320096	0.418544
	XXXVIII	-0.200328	0.369385	0.195506
	w* vectors:
	Variable	w*1	w*2	w*3
	III	-0.31403	-0.0202425	0.0924758
	VI	0.0524617	0.346962	0.144428
	VIII	-0.179172	0.0896263	-0.169664
	X	-0.0524655	0.248586	0.0844902
	XIV	-0.337944	-0.250262	-0.181185
	XVI	-0.072275	0.186367	-0.108085
	XXI	-0.173818	0.0257357	-0.165678
	XXVIII	0.448258	0.748269	0.869181
	XXX	-0.0557831	0.0632423	-0.381342
	XXXIII	-0.285907	0.00279892	0.0993221
	XL	-0.147918	0.0765813	-0.205859
	XLI	-0.147845	0.132747	-0.130624
	XLII	-0.068503	0.1556	-0.198499
	XLIII	-0.33459	-0.332324	-0.0353063
	XLIV	-0.315457	-0.255307	-0.123333
	XLVII	-0.281187	-0.0469479	0.155022
	XXIV	-0.221932	0.219817	0.585737
	XXXVIII	-0.200328	0.278867	0.407612
	c vectors:
	Variable	c1	c2	c3
	Fresh wood-a	0.30342	0.174766	0.446731
	p vectors:
	Variable	p1	p2	p3
	III	-0.368998	0.0396042	-0.0337836
	VI	-0.0936018	0.414127	-0.0239617
	VIII	-0.25625	0.351481	-0.199199
	X	-0.175501	0.351839	-0.111962
	XIV	-0.293861	-0.104532	0.19682
	XVI	-0.171241	0.40905	-0.192541
	XXI	-0.220934	0.245178	-0.263935
	XXVIII	0.201674	0.317507	0.327544
	XXX	-0.0957482	0.415083	-0.415512
	XXXIII	-0.345544	0.0580605	0.0399194
	XL	-0.212722	0.344298	-0.389381
	XLI	-0.238012	0.375699	-0.287911
	XLII	-0.152797	0.427547	-0.250993
	XLIII	-0.252742	-0.346539	0.1236
	XLIV	-0.264503	-0.166659	0.223595
	XLVII	-0.317383	-0.064963	0.27061
	XXIV	-0.366567	0.0017514	0.445351
	XXXVIII	-0.367234	0.220683	0.166337
	Scores on t:
	Observation	t1	t2	t3
	ARG_ME	-1.0007	0.825309	1.49811
	ARG_ME	2.21944	-0.960379	0.0149696
	ITA_SP	1.48537	-2.04836	-0.329228
	ITA_VF	-3.3998	-0.925463	0.869241
	ITA_VF	0.915779	-1.81314	-0.289705
	NZL_HA	-2.32666	1.30999	-1.98407
	NZL_HA	1.0235	-0.441389	-1.45977
	NZL_MA	1.5721	0.198242	-0.0630895
	RSA_WC	-0.723148	4.59886	-0.635739
	RSA_WC	3.28411	2.44838	1.6418
	CLE_CV	-3.89513	-1.19922	0.911834
	CLE_CV	0.845142	-1.99283	-0.174359
	ITA_SP	-0.947194	-1.3335	0.0642592
	NZL_MA	-0.592692	1.61406	-0.957965
	The scores corresponding to the validation set are displayed in the second part of the table
	Standardized scores on t:
	Observation	t1	t2	t3
	ARG_ME	-0.132946	0.123793	0.411945
	ARG_ME	0.294857	-0.144053	0.0041163
	ITA_SP	0.197335	-0.307245	-0.0905301
	ITA_VF	-0.451672	-0.138815	0.239021
	ITA_VF	0.121664	-0.271963	-0.0796622
	NZL_HA	-0.309103	0.196492	-0.545572
	NZL_HA	0.135974	-0.0662065	-0.401402
	NZL_MA	0.208858	0.0297354	-0.0173481
	RSA_WC	-0.0960719	0.689809	-0.174813
	RSA_WC	0.436302	0.367247	0.451457
	CLE_CV	-0.517478	-0.179878	0.250733
	CLE_CV	0.112279	-0.298916	-0.0479446
	ITA_SP	-0.125837	-0.20002	0.0176698
	NZL_MA	-0.0787406	0.242102	-0.263418
	The scores corresponding to the validation set are displayed in the second part of the table
	Scores on u:
	Observation	u1	u2	u3
	ARG_ME	1.06865	3.5927	1.08263
	ARG_ME	3.13548	1.59039	0.997886
	ITA_SP	-0.998186	-4.31183	-0.885495
	ITA_VF	-1.93766	2.5385	1.35514
	ITA_VF	0.0352301	-1.52877	0.111248
	NZL_HA	-2.54831	-0.384817	-0.663024
	NZL_HA	-4.09843	-8.89245	-3.30614
	NZL_MA	3.13548	2.71426	0.984291
	RSA_WC	0.0352301	1.31666	-1.28403
	RSA_WC	7.26914	6.91862	1.7488
	CLE_CV	-4.09843	-0.352967	0.331064
	CLE_CV	-0.998186	-3.2003	-0.472372
	Scores on u~:
	Observation	u~1	u~2	u~3
	ARG_ME	1.06865	1.85533	0.725824
	ARG_ME	3.13548	5.44367	2.12962
	ITA_SP	-0.998186	-1.733	-0.677968
	ITA_VF	-1.93766	-3.36406	-1.31606
	ITA_VF	0.0352301	0.0611648	0.0239283
	NZL_HA	-2.54831	-4.42425	-1.73081
	NZL_HA	-4.09843	-7.1155	-2.78366
	NZL_MA	3.13548	5.44367	2.12962
	RSA_WC	0.0352301	0.0611648	0.0239283
	RSA_WC	7.26914	12.6203	4.9372
	CLE_CV	-4.09843	-7.1155	-2.78366
	CLE_CV	-0.998186	-1.733	-0.677968
	Q² quality index:
	Component	Comp1	Comp2	Comp3
	Fresh wood-a	0.223916	-0.0755676	0.29572
	Total	0.223916	-0.0755676	0.29572
	Cumulative Q² quality index:
	Component	Comp1	Comp2	Comp3
	Fresh wood-a	0.223916	0.165269	0.412115
	Total	0.223916	0.165269	0.412115
	Variable Importance in the Projection (VIP):
	Variable	VIP(1)	Standard deviation	Lower bound(95%)	Upper bound(95%)	VIP(2)	Standard deviation	Lower bound(95%)	Upper bound(95%)	VIP(3)	Standard deviation	Lower bound(95%)	Upper bound(95%)
	XXVIII	1.9018	1.18307	-0.70213	4.50573	1.99423	1.01099	-0.230938	4.2194	1.81711	0.907622	-0.180554	3.81477
	XXIV	0.941576	0.396635	0.0685885	1.81456	1.04132	0.328664	0.317937	1.76471	1.29501	0.316417	0.598579	1.99144
	XLIII	1.41954	0.670778	-0.0568292	2.89592	1.31184	0.666729	-0.155619	2.7793	1.21316	0.380633	0.375395	2.05093
	XIV	1.43378	0.827263	-0.387017	3.25457	1.29096	0.747178	-0.353573	2.93548	1.09067	0.638529	-0.314724	2.49606
	III	1.33232	0.419136	0.409804	2.25483	1.20975	0.334071	0.474468	1.94504	1.05083	0.273899	0.447982	1.65368
	XLIV	1.33837	0.859295	-0.552923	3.22967	1.21186	0.775239	-0.494434	2.91815	1.03622	0.658411	-0.412931	2.48538
	XLVII	1.19298	0.812045	-0.594322	2.98028	1.07384	0.6903	-0.445496	2.59318	1.00517	0.513064	-0.124073	2.13442
	XXX	0.236668	0.408659	-0.662784	1.13612	0.271154	0.22773	-0.230077	0.772384	1.00173	0.210901	0.537542	1.46592
	XXXVIII	0.849918	0.334451	0.113796	1.58604	1.03941	0.283133	0.416243	1.66259	0.983856	0.241288	0.452785	1.51493
	XXXIII	1.213	0.432381	0.261334	2.16466	1.11007	0.359396	0.31905	1.9011	0.963305	0.295416	0.3131	1.61351
	VIII	0.760161	0.326607	0.041303	1.47902	0.752782	0.218821	0.27116	1.2344	0.834281	0.19163	0.412506	1.25606
	XLII	0.290634	0.327502	-0.430192	1.01146	0.44316	0.193258	0.0178017	0.868519	0.811062	0.189436	0.394115	1.22801
	XL	0.627564	0.542534	-0.566545	1.82167	0.623669	0.363863	-0.177189	1.42453	0.798262	0.311635	0.112357	1.48417
	XLI	0.627252	0.478708	-0.426377	1.68088	0.678392	0.309999	-0.00391224	1.3607	0.777785	0.22101	0.291346	1.26422
	XXI	0.737445	0.5962	-0.574782	2.04967	0.686977	0.455859	-0.316362	1.69032	0.716733	0.434472	-0.239533	1.673
	XVI	0.306637	0.632476	-1.08543	1.69871	0.502922	0.305656	-0.169823	1.17567	0.70876	0.31443	0.0167037	1.40082
	VI	0.222576	0.402047	-0.662324	1.10748	0.65402	0.382134	-0.187053	1.49509	0.615471	0.193235	0.190163	1.04078
	X	0.222592	0.267756	-0.366734	0.811919	0.561179	0.211263	0.0961926	1.02617	0.530193	0.144355	0.212471	0.847916
	Model parameters:
	Variable	Fresh wood-a
	Intercept	2.44995
	III	-1.31695e-10
	VI	5.24043e-08
	VIII	-3.60898e-09
	X	5.53925e-08
	XIV	-5.71997e-07
	XVI	-8.73118e-09
	XXI	-2.91907e-08
	XXVIII	2.99174e-05
	XXX	-5.6093e-07
	XXXIII	-4.04346e-08
	XL	-1.14077e-07
	XLI	-2.09406e-08
	XLII	-1.1449e-07
	XLIII	-3.7023e-08
	XLIV	-2.74807e-07
	XLVII	-1.96842e-08
	XXIV	2.55169e-07
	XXXVIII	6.82084e-07
	Equation of the model:
	Fresh wood-a = 2.44994590605792-1.31695423533124E-10*III+5.24042575602337E-08*VI-3.60898084124175E-09*VIII+5.53925457383407E-08*X-5.71996646979323E-07*XIV-8.73118153994987E-09*XVI-2.91906513047539E-08*XXI+2.99174092581078E-05*XXVIII-5.60930446846659E-07*XXX-4.04346031261871E-08*XXXIII-1.14077430596916E-07*XL-2.09406016816056E-08*XLI-1.14489690761671E-07*XLII-3.70230399404209E-08*XLIII-2.748066744…
	Results for variable Fresh wood-a:
	Goodness of fit statistics (Variable Fresh wood-a):
	Observations	12
	Sum of weights	12
	DF	8
	R²	0.837549
	Std. deviation	0.301456
	MSE	0.0605838
	RMSE	0.246138
	VIDs (Variable Fresh wood-a):
	Variable	VID	Std. deviation	Lower bound (95%)	Upper bound (95%)
	III	-0.619399	0.235038	-1.13671	-0.102084
	VI	0.145642	0.306729	-0.529464	0.820747
	VIII	-0.283293	0.297393	-0.937851	0.371264
	X	-0.0939244	0.26396	-0.674896	0.487048
	XIV	-0.466968	0.326558	-1.18572	0.251781
	XVI	-0.0897968	0.308237	-0.768221	0.588627
	XXI	-0.343003	0.318837	-1.04476	0.358752
	XXVIII	0.781619	0.323239	0.0701755	1.49306
	XXX	-0.0870831	0.312124	-0.774063	0.599897
	XXXIII	-0.52185	0.288092	-1.15594	0.112237
	XL	-0.326119	0.277497	-0.936885	0.284647
	XLI	-0.285525	0.272507	-0.885309	0.314259
	XLII	-0.0783317	0.290948	-0.718703	0.56204
	XLIII	-0.626457	0.261091	-1.20112	-0.051799
	XLIV	-0.449058	0.32924	-1.17371	0.275594
	XLVII	-0.433297	0.323763	-1.14589	0.2793
	XXIV	-0.363256	0.334443	-1.09936	0.372848
	XXXVIII	-0.359215	0.291454	-1.0007	0.282272
	Coefficients (Variable Fresh wood-a):
	Variable	Coefficient	Std. deviation	Lower bound (95%)	Upper bound (95%)
	Intercept	2.44995	0.698389	0.912802	3.98709
	III	-1.31695e-10	3.98512e-10	-1.00882e-09	7.45424e-10
	VI	5.24043e-08	6.42638e-08	-8.90395e-08	1.93848e-07
	VIII	-3.60898e-09	2.91834e-09	-1.00322e-08	2.81425e-09
	X	5.53925e-08	1.29809e-07	-2.30314e-07	3.41099e-07
	XIV	-5.71997e-07	4.03128e-07	-1.45927e-06	3.15281e-07
	XVI	-8.73118e-09	3.69413e-08	-9.00385e-08	7.25761e-08
	XXI	-2.91907e-08	5.12729e-08	-1.42042e-07	8.36603e-08
	XXVIII	2.99174e-05	1.73899e-05	-8.35755e-06	6.81924e-05
	XXX	-5.6093e-07	3.6767e-07	-1.37017e-06	2.48307e-07
	XXXIII	-4.04346e-08	1.10506e-07	-2.83657e-07	2.02788e-07
	XL	-1.14077e-07	1.2412e-07	-3.87264e-07	1.5911e-07
	XLI	-2.09406e-08	2.02377e-08	-6.54835e-08	2.36023e-08
	XLII	-1.1449e-07	7.53957e-08	-2.80435e-07	5.14552e-08
	XLIII	-3.7023e-08	4.43304e-08	-1.34594e-07	6.05475e-08
	XLIV	-2.74807e-07	2.42128e-07	-8.07727e-07	2.58113e-07
	XLVII	-1.96842e-08	1.62827e-07	-3.78063e-07	3.38695e-07
	XXIV	2.55169e-07	2.05962e-07	-1.98151e-07	7.08489e-07
	XXXVIII	6.82084e-07	8.29284e-07	-1.14316e-06	2.50733e-06
	Standardized coefficients (Variable Fresh wood-a):
	Variable	Coefficient	Std. deviation	Lower bound (95%)	Upper bound (95%)
	III	-0.0575087	0.174022	-0.440529	0.325512
	VI	0.141075	0.173002	-0.239699	0.52185
	VIII	-0.114495	0.0925844	-0.318272	0.089282
	X	0.0652695	0.152955	-0.271381	0.40192
	XIV	-0.227217	0.160136	-0.579675	0.125241
	XVI	-0.0376442	0.159271	-0.388198	0.31291
	XXI	-0.122256	0.21474	-0.594895	0.350384
	XXVIII	0.655072	0.38077	-0.182997	1.49314
	XXX	-0.17623	0.115513	-0.430473	0.0780118
	XXXIII	-0.0418902	0.114484	-0.293869	0.210088
	XL	-0.123461	0.13433	-0.419119	0.172197
	XLI	-0.0800134	0.0773277	-0.25021	0.0901837
	XLII	-0.0822673	0.0541761	-0.201508	0.0369735
	XLIII	-0.175372	0.209986	-0.637548	0.286804
	XLIV	-0.195431	0.172192	-0.574422	0.18356
	XLVII	-0.0242695	0.200756	-0.466131	0.417592
	XXIV	0.232745	0.187862	-0.180737	0.646227
	XXXVIII	0.170046	0.206743	-0.284993	0.625085
	Predictions and residuals (Variable Fresh wood-a):
	Observation	Weight	Fresh wood-a	Pred(Fresh wood-a)	Residual	Std. residual	Std. dev. on pred. (Mean)	Lower bound 95%(Mean)	Upper bound 95%(Mean)	Std. dev. on pred. (Observation)	Lower bound 95% (Observation)	Upper bound 95% (Observation)
	ARG_ME	1	2.4	2.51839	-0.118387	-0.22732	0.161224	2.16353	2.87324	0.341861	1.76596	3.27082
	ARG_ME	1	2.8	2.51993	0.280075	0.537784	0.131762	2.22992	2.80993	0.328994	1.79582	3.24404
	ITA_SP	1	2	2.1585	-0.158504	-0.304351	0.142952	1.84387	2.47314	0.333633	1.42418	2.89282
	ITA_VF	1	1.81818	1.67973	0.138453	0.265849	0.181811	1.27957	2.07989	0.352038	0.904898	2.45456
	ITA_VF	1	2.2	2.08575	0.114249	0.219374	0.127343	1.80547	2.36603	0.327249	1.36548	2.80602
	NZL_HA	1	1.7	1.32358	0.376421	0.722784	0.216364	0.847365	1.79979	0.371065	0.506871	2.14029
	NZL_HA	1	1.4	1.92611	-0.52611	-1.01021	0.155864	1.58306	2.26917	0.339366	1.17917	2.67305
	NZL_MA	1	2.8	2.50156	0.298443	0.573055	0.107911	2.26405	2.73907	0.320188	1.79683	3.20629
	RSA_WC	1	2.2	2.38473	-0.184726	-0.354701	0.233304	1.87123	2.89823	0.381191	1.54573	3.22372
	RSA_WC	1	3.6	3.56951	0.0304895	0.0585443	0.235903	3.05029	4.08873	0.382787	2.727	4.41202
	CLE_CV	1	1.4	1.56549	-0.165486	-0.317758	0.201399	1.12221	2.00876	0.362543	0.767535	2.36344
	CLE_CV	1	2	2.08492	-0.0849166	-0.163052	0.130565	1.79754	2.37229	0.328516	1.36186	2.80798
	Predictions and residuals (Variable Fresh wood-a):
	ITA_SP	1	1.5	1.87953	-0.37953	-0.728753	0.161224	1.52468	2.23438	0.341861	1.1271	2.63196
	NZL_MA	1	1.9	1.98543	-0.0854346	-0.164047	0.131762	1.69543	2.27544	0.328994	1.26132	2.70954
	The predictions and residuals corresponding to the observations of the validation set are displayed in the second part of the table
	Outliers analysis:
	Observation	DModX	DModY	Standardized dModX	Standardized dModY
	ARG_ME	0.945778	0.22732	1.55313	0.480979
	ARG_ME	0.353312	0.537784	0.580198	1.13788
	ITA_SP	0.216474	0.304351	0.355488	0.643964
	ITA_VF	0.917535	0.265849	1.50675	0.5625
	ITA_VF	0.386047	0.219374	0.633956	0.464165
	NZL_HA	0.471057	0.722784	0.773557	1.52931
	NZL_HA	0.293907	1.01021	0.482646	2.13746
	NZL_MA	0.590777	0.573055	0.970158	1.21251
	RSA_WC	0.50254	0.354701	0.825257	0.750498
	RSA_WC	0.3951	0.0585443	0.648822	0.123872
	CLE_CV	1.02544	0.317758	1.68395	0.672331
	CLE_CV	0.524664	0.163052	0.861589	0.344996
	Outliers analysis:
	ITA_SP	0.911827	0.595025	1.49738	1.25899
	NZL_MA	0.75041	0.133944	1.2323	0.283406
	The outlier information corresponding to the validation set is displayed in the second part of the table
	Values of DModX and DModY that are greater than their respective critical values are displayed in bold (DCrit(X)=1.736 / DCrit(Y)=1.677)
